# Supplementary material for: Use of anthropophilic culicid-based xenosurveillance as a proxy for Plasmodium vivax malaria burden and transmission hotspots identification
Source: PLoS Negl Trop Dis. 2018 Nov 12;12(11):e0006909. doi: 10.1371/journal.pntd.0006909 (PMC6258424; doi:10.1371/journal.pntd.0006909)
Supplement: S1 Dataset — (XLS) [file pntd.0006909.s002.xls]

## Sheet: Sheet1
codigo	ord_crono_coleta	tipo_coleta	local	localizacao	tipo_casa	tipo_parede	frestas	portas_janelas	comodos	res_captura	n_ingur_culex	tub_ingur_culex	tub_ingur_culex_corrig	res_pcrq_ingur_culex	res_pcrv_ingur_culex	res_pcrf_ingur_culex	n_nao_ingur_culex	tub_nao_ingur_culex	n_fem_darlingi	tub_fem_darlingi	n_darlingiing	n_darlingi_nao_ingur	res_pcrq_darlingi	res_pcrv_darlingi	res_pcrf_darlingi	n_outros_culicideos	tub_outros_culicideos	res_pcrq_oculic	res_pcrv_oculic	res_pcrf_oculic	total_mosqt	n_total_culex	freq_mosq_hora	freq_culex_hora	data_coleta	patientid	hhid	lat	lon
20001	2	2	1	1	1	1	2	1	5	1	2	1	1,0	0			4	1	0	0	0	0	0			2	1	0			8	6	0,3	0,2	2014-02-03	1	IPIR001	-3.022454269	-59.91662348
10001	2	1	1	1	1	1	2	1	5	1	1	1	1,0	0			0	0	0	0	0	0	0			1	1	0			2	1	8,0	4,0	2014-02-03	1	IPIR001	-3.022454269	-59.91662348
30001	2	3	1	1	1	1	2	1	5	1	3	1	1,0	0			14	2	0	0	0	0	0			1	1	0			18	17	0,6	0,6	2014-02-03	1	IPIR001	-3.022454269	-59.91662348
10005	1	1	1	1	1	1	1	1	2	1	3	1	1,0	0			0	0	0	0	0	0	0			0	0	0			3	3	12,0	12,0	2014-02-03	5	IPIR001	-3.022454269	-59.91662348
20005	1	2	1	1	1	1	1	1	2	1	5	1	1,0	0			17	2	0	0	0	0	0			0	0	0			22	22	0,7	0,7	2014-02-03	5	IPIR001	-3.022454269	-59.91662348
10007	3	1	1	1	1	1	1	1	3	1	1	1	1,0	0			0	0	0	0	0	0	0			0	0	0			1	1	4,0	4,0	2014-02-03	7	IPIR003	-3.022205075	-59.9168005
20007	3	2	1	1	1	1	1	1	3	1	1	1	1,0	0			7	1	0	0	0	0	0			0	0	0			8	8	0,3	0,3	2014-02-03	7	IPIR003	-3.022205075	-59.9168005
20008	4	2	1	2	1	1	2	1	2	1	2	1	1,0	0			8	1	0	0	0	0	0			2	1	0			12	10	0,4	0,3	2014-02-06	8	IPIR004	-3.021762259	-59.91681232
10008	4	1	1	2	1	1	2	1	2	1	1	1	1,0	0			0	0	0	0	0	0	0			0	0	0			1	1	4,0	4,0	2014-02-06	8	IPIR004	-3.021762259	-59.91681232
10009	8	1	1	1	1	1	2	1	5	1	3	1	1,0	0			2	1	0	0	0	0	0			0	0	0			5	5	20,0	20,0	2014-02-03	9	IPIR005	-3.021708531	-59.91673655
20009	8	2	1	1	1	1	2	1	5	1	2	1	1,0	0			1	1	0	0	0	0	0			1	1	0			4	3	0,1	0,1	2014-02-03	9	IPIR005	-3.021708531	-59.91673655
10015	5	1	1	1	1	1	2	1	2	1	6	1	2,0	0			4	1	0	0	0	0	0			0	0	0			10	10	40,0	40,0	2014-02-03	15	IPIR008	-3.020174308	-59.91561396
20015	5	2	1	1	1	1	2	1	2	1	4	1	1,0	0			8	1	0	0	0	0	0			0	0	0			12	12	0,4	0,4	2014-02-03	15	IPIR008	-3.020174308	-59.91561396
10018	4	1	1	1	1	1	2	1	2	1	4	1	1,0	0			0	0	0	0	0	0	0			0	0	0			4	4	16,0	16,0	2014-02-03	18	IPIR006	-3.021565033	-59.91666396
20018	4	2	1	1	1	1	2	1	2	1	20	2	4,0	0			20	2	0	0	0	0	0			0	0	0			40	40	1,3	1,3	2014-02-03	18	IPIR006	-3.021565033	-59.91666396
20019	9	2	1	1	1	1	2	1	5	1	4	1	1,0	0			21	3	0	0	0	0	0			0	0	0			25	25	0,8	0,8	2014-02-03	19	IPIR009	-3.02088762	-59.91692604
10019	9	1	1	1	1	1	2	1	5	1	13	2	3,0	0			2	1	0	0	0	0	0			0	0	0			15	15	60,0	60,0	2014-02-03	19	IPIR009	-3.02088762	-59.91692604
20023	7	2	1	1	1	1	2	1	2	1	2	1	1,0	0			7	1	0	0	0	0	0			0	0	0			9	9	0,3	0,3	2014-02-03	23	IPIR010	-3.017833326	-59.91478826
10023	7	1	1	1	1	1	2	1	2	1	5	1	1,0	0			4	1	0	0	0	0	0			0	0	0			9	9	36,0	36,0	2014-02-03	23	IPIR010	-3.017833326	-59.91478826
20027	6	2	1	1	1	2	1	1	3	1	28	3	6,0	0			62	7	0	0	0	0	0			0	0	0			90	90	3,0	3,0	2014-02-03	27	IPIR006	-3.021565033	-59.91666396
10027	6	1	1	1	1	2	1	1	3	1	4	1	1,0	0			7	1	0	0	0	0	0			0	0	0			11	11	44,0	44,0	2014-02-03	27	IPIR006	-3.021565033	-59.91666396
20030	2	2	1	1	4	1	2	1	2	1	4	1	1,0	0			6	1	0	0	0	0	0			0	0	0			10	10	0,3	0,3	2014-02-04	30	IPIR010	-3.017833326	-59.91478826
10030	2	1	1	1	4	1	2	1	2	1	1	1	1,0	0			0	0	0	0	0	0	0			0	0	0			1	1	4,0	4,0	2014-02-04	30	IPIR010	-3.017833326	-59.91478826
20033	3	2	1	1	4	1	1	1	3	1	26	3	6,0	0			44	5	0	0	0	0	0			0	0	0			70	70	2,3	2,3	2014-02-04	33	IPIR012	-3.017106447	-59.91489806
10033	3	1	1	1	4	1	1	1	3	1	5	1	1,0	0			6	1	0	0	0	0	0			0	0	0			11	11	44,0	44,0	2014-02-04	33	IPIR012	-3.017106447	-59.91489806
10034	1	1	1	1	4	1	1	1	2	1	0	0	0,0	0			1	1	0	0	0	0	0			0	0	0			1	1	4,0	4,0	2014-02-04	34	IPIR012	-3.017106447	-59.91489806
20034	1	2	1	1	4	1	1	1	2	1	3	1	1,0	0			13	1	0	0	0	0	0			0	0	0			16	16	0,5	0,5	2014-02-04	34	IPIR012	-3.017106447	-59.91489806
10038	5	1	1	1	1	1	1	1	6	1	5	1	1,0	0			2	1	0	0	0	0	0			0	0	0			7	7	28,0	28,0	2014-02-04	38	IPIR013	-3.016332546	-59.91624118
20038	5	2	1	1	1	1	1	1	6	1	1	1	1,0	0			3	1	0	0	0	0	0			1	1	0			5	4	0,2	0,1	2014-02-04	38	IPIR013	-3.016332546	-59.91624118
10050	4	1	1	1	1	1	2	1	3	1	1	1	1,0	0			0	0	0	0	0	0	0			0	0	0			1	1	4,0	4,0	2014-02-04	50	IPIR013	-3.016332546	-59.91624118
20050	4	2	1	1	1	1	2	1	3	1	0	0	0,0	0			2	1	0	0	0	0	0			0	0	0			2	2	0,1	0,1	2014-02-04	50	IPIR013	-3.016332546	-59.91624118
10051	9	1	1	1	1	1	2	1	2	2	0	0	0,0	0			0	0	0	0	0	0	0			0	0	0			0	0	0,0	0,0	2014-02-18	51	IPIR046	-3.004184654	-59.90834526
20051	9	2	1	1	1	1	2	1	2	1	2	1	1,0	0			6	1	0	0	0	0	0			0	0	0			8	8	0,3	0,3	2014-02-18	51	IPIR046	-3.004184654	-59.90834526
20052	6	2	1	1	1	1	2	1	4	1	29	3	6,0	0			50	5	1	1	0	1	0			7	1	0			87	79	2,9	2,6	2014-02-04	52	IPIR014	-3.017178783	-59.91339971
10052	6	1	1	1	1	1	2	1	4	1	0	0	0,0	0			1	1	0	0	0	0	0			1	1	0			2	1	8,0	4,0	2014-02-04	52	IPIR014	-3.017178783	-59.91339971
20054	1	2	1	2	1	1	2	1	3	1	2	1	1,0	0			4	1	0	0	0	0	0			0	0	0			6	6	0,2	0,2	2014-02-06	54	IPIR114	-3.013292849	-59.89044378
10054	1	1	1	2	1	1	2	1	3	1	0	0	0,0	0			1	1	0	0	0	0	0			0	0	0			1	1	4,0	4,0	2014-02-06	54	IPIR114	-3.013292849	-59.89044378
10061	3	1	1	2	1	1	2	1	4	1	1	1	1,0	0			0	0	0	0	0	0	0			0	0	0			1	1	4,0	4,0	2014-02-05	61	IPIR118	-3.021377278	-59.91691324
20061	3	2	1	2	1	1	2	1	4	1	1	1	1,0	0			2	1	0	0	0	0	0			1	1	0			4	3	0,1	0,1	2014-02-05	61	IPIR118	-3.021377278	-59.91691324
10068	4	1	1	2	4	1	1	1	2	1	5	1	1,0	0			4	1	0	0	0	0	0			0	0	0			9	9	36,0	36,0	2014-02-05	68	IPIR119	-3.021235373	-59.91704266
20068	4	2	1	2	4	1	1	1	2	1	1	1	1,0	0			8	1	0	0	0	0	0			0	0	0			9	9	0,3	0,3	2014-02-05	68	IPIR119	-3.021235373	-59.91704266
20071	5	2	1	2	1	1	1	1	2	1	6	1	2,0	0			9	1	0	0	0	0	0			0	0	0			15	15	0,5	0,5	2014-02-05	71	IPIR120	-3.021240234	-59.91703947
10071	5	1	1	2	1	1	1	1	2	1	1	1	1,0	0			0	0	0	0	0	0	0			0	0	0			1	1	4,0	4,0	2014-02-05	71	IPIR120	-3.021240234	-59.91703947
10078	2	1	1	2	1	1	2	1	4	1	2	1	1,0	0			3	1	0	0	0	0	0			0	0	0			5	5	20,0	20,0	2014-02-06	78	IPIR121	-3.021146189	-59.9171258
20078	2	2	1	2	1	1	2	1	4	1	3	1	1,0	0			33	4	0	0	0	0	0			4	1	0			40	36	1,3	1,2	2014-02-06	78	IPIR121	-3.021146189	-59.9171258
20080	3	2	1	2	1	1	2	1	2	1	0	0	0,0	0			8	1	0	0	0	0	0			1	1	0			9	8	0,3	0,3	2014-02-06	80	IPIR122	-3.021148201	-59.91712337
10080	3	1	1	2	1	1	2	1	2	1	1	1	1,0	0			3	1	0	0	0	0	0			0	0	0			4	4	16,0	16,0	2014-02-06	80	IPIR122	-3.021148201	-59.91712337
10081	2	1	1	2	1	1	2	1	5	1	1	1	1,0	0			0	0	0	0	0	0	0			2	1	0			3	1	12,0	4,0	2014-02-07	81	IPIR122	-3.021148201	-59.91712337
20081	2	2	1	2	1	1	2	1	5	1	1	1	1,0	0			21	3	0	0	0	0	0			5	1	0			27	22	0,9	0,7	2014-02-07	81	IPIR122	-3.021148201	-59.91712337
10093	2	1	1	2	1	1	2	1	4	2	0	0	0,0	0			0	0	0	0	0	0	0			0	0	0			0	0	0,0	0,0	2014-02-05	93	IPIR115	-3.0143198	-59.89032391
20093	2	2	1	2	1	1	2	1	4	1	0	0	0,0	0			4	1	0	0	0	0	0			0	0	0			4	4	0,1	0,1	2014-02-05	93	IPIR115	-3.0143198	-59.89032391
10094	1	1	1	1	1	1	2	1	5	1	8	1	2,0	0			6	1	0	0	0	0	0			2	1	0			16	14	64,0	56,0	2014-02-21	94	IPIR016	-3.014907371	-59.91690846
20094	1	2	1	1	1	1	2	1	5	1	6	1	2,0	0			186	19	0	0	0	0	0			2	1	0			194	192	6,5	6,4	2014-02-21	94	IPIR016	-3.014907371	-59.91690846
10097	5	1	1	1	4	1	1	1	2	2	0	0	0,0	0			0	0	0	0	0	0	0			0	0	0			0	0	0,0	0,0	2014-02-06	97	IPIR016	-3.014907371	-59.91690846
20097	5	2	1	1	4	1	1	1	2	1	0	0	0,0	0			1	1	0	0	0	0	0			0	0	0			1	1	0,0	0,0	2014-02-06	97	IPIR016	-3.014907371	-59.91690846
20098	1	2	1	1	4	1	1	1	2	1	0	0	0,0	0			3	1	0	0	0	0	0			2	1	0			5	3	0,2	0,1	2014-02-07	98	IPIR017	-3.014602354	-59.91691609
10098	1	1	1	1	4	1	1	1	1	1	0	0	0,0	0			0	0	0	0	0	0	0			1	1	0			1	0	4,0	0,0	2014-02-07	98	IPIR017	-3.014602354	-59.91691609
10099	10	1	1	1	4	1	1	1	2	1	4	1	1,0	0			4	1	0	0	0	0	0			0	0	0			8	8	32,0	32,0	2014-02-03	99	IPIR017	-3.014602354	-59.91691609
20099	10	2	1	1	4	1	1	1	2	1	13	2	3,0	0			28	3	0	0	0	0	0			3	1	0			44	41	1,5	1,4	2014-02-03	99	IPIR017	-3.014602354	-59.91691609
20100	6	2	1	1	1	1	1	1	3	1	2	1	1,0	0			4	1	0	0	0	0	0			0	0	0			6	6	0,2	0,2	2014-02-06	100	IPIR018	-3.014410827	-59.91705447
10100	6	1	1	1	1	1	2	1	3	1	2	1	1,0	0			1	1	0	0	0	0	0			0	0	0			3	3	12,0	12,0	2014-02-06	100	IPIR018	-3.014410827	-59.91705447
10106	3	1	1	1	1	1	1	1	2	1	2	1	1,0	0			0	0	0	0	0	0	0			0	0	0			2	2	8,0	8,0	2014-02-07	106	IPIR019	-3.009970849	-59.91776635
20106	3	2	1	1	1	1	1	1	2	1	0	0	0,0	0			13	2	0	0	0	0	0			4	1	0			17	13	0,6	0,4	2014-02-07	106	IPIR019	-3.009970849	-59.91776635
20110	4	2	1	1	1	1	2	1	5	1	1	1	1,0	0			13	2	0	0	0	0	0			0	0	0			14	14	0,5	0,5	2014-02-07	110	IPIR020	-3.017328903	-59.91370825
10110	4	1	1	1	1	1	2	1	5	1	1	1	1,0	1			1	1	0	0	0	0	0			0	0	0			2	2	8,0	8,0	2014-02-07	110	IPIR020	-3.017328903	-59.91370825
20115	7	2	1	1	1	1	2	1	3	1	0	0	0,0	0			4	1	0	0	0	0	0			0	0	0			4	4	0,1	0,1	2014-02-06	115	IPIR022	-3.016169937	-59.91226522
10115	7	1	1	1	1	1	2	1	3	1	1	1	1,0	0			0	0	0	0	0	0	0			0	0	0			1	1	4,0	4,0	2014-02-06	115	IPIR022	-3.016169937	-59.91226522
20117	6	2	1	1	4	1	2	1	4	1	0	0	0,0	0			7	1	0	0	0	0	0			0	0	0			7	7	0,2	0,2	2014-02-07	117	IPIR023	-3.016011687	-59.91205484
10117	6	1	1	1	4	1	2	1	4	1	7	1	2,0	0			5	1	0	0	0	0	0			0	0	0			12	12	48,0	48,0	2014-02-07	117	IPIR023	-3.016011687	-59.91205484
20118	1	2	1	1	1	1	2	1	5	1	9	1	2,0	0			73	8	0	0	0	0	0			0	0	0			82	82	2,7	2,7	2014-02-11	118	IPIR024	-3.015850419	-59.91151932
10118	1	1	1	1	1	1	2	1	5	1	4	1	1,0	0			10	1	0	0	0	0	0			2	1	0			16	14	64,0	56,0	2014-02-11	118	IPIR024	-3.015850419	-59.91151932
20121	7	2	1	2	1	1	2	1	3	1	0	0	0,0	0			25	3	0	0	0	0	0			1	1	0			26	25	0,9	0,8	2014-02-07	121	IPIR126	-3.01851402	-59.915103
10121	7	1	1	2	1	1	2	1	3	1	0	0	0,0	0			0	0	0	0	0	0	0			2	1	0			2	0	8,0	0,0	2014-02-07	121	IPIR126	-3.01851402	-59.915103
10123	3	1	1	2	4	2	1	1	4	1	1	1	1,0	0			0	0	0	0	0	0	0			0	0	0			1	1	4,0	4,0	2014-02-11	123	IPIR129	-3.017840199	-59.91472732
20123	3	2	1	2	4	2	1	1	4	1	9	1	2,0	0			15	2	0	0	0	0	0			0	0	0			24	24	0,8	0,8	2014-02-11	123	IPIR129	-3.017840199	-59.91472732
20128	4	2	1	2	1	1	1	1	3	1	0	0	0,0	0			0	0	4	2	1	3	0			0	0	0			4	0	0,1	0,0	2014-02-11	128	IPIR131	-3.01727945	-59.91462288
10128	4	1	1	2	1	1	1	1	3	2	0	0	0,0	0			0	0	0	0	0	0	0			0	0	0			0	0	0,0	0,0	2014-02-11	128	IPIR131	-3.01727945	-59.91462288
10134	6	1	1	2	1	1	1	1	3	1	0	0	0,0	0			1	1	0	0	0	0	0			0	0	0			1	1	4,0	4,0	2014-02-11	134	IPIR132	-3.017102256	-59.91494919
20134	6	2	1	2	1	1	1	1	3	1	15	2	3,0	0			75	8	0	0	0	0	0			5	1	0			95	90	3,2	3,0	2014-02-11	134	IPIR132	-3.017102256	-59.91494919
10141	7	1	1	2	1	1	1	1	4	2	0	0	0,0	0			0	0	0	0	0	0	0			0	0	0			0	0	0,0	0,0	2014-02-11	141	IPIR133	-3.016322488	-59.91626515
20141	7	2	1	2	1	1	1	1	4	1	1	1	1,0	0			2	1	1	1	1	0	0			3	1	0			7	3	0,2	0,1	2014-02-11	141	IPIR133	-3.016322488	-59.91626515
10143	1	1	1	2	1	1	2	1	3	1	1	1	1,0	0			1	1	0	0	0	0	0			0	0	0			2	2	8,0	8,0	2014-02-12	143	IPIR134	-3.015664089	-59.91746686
20143	1	2	1	2	1	1	2	1	5	1	3	1	1,0	0			7	1	0	0	0	0	0			0	0	0			10	10	0,3	0,3	2014-02-12	143	IPIR134	-3.015664089	-59.91746686
20150	8	2	1	2	1	1	2	1	2	1	2	1	1,0	0			10	1	0	0	0	0	0			3	1	0			15	12	0,5	0,4	2014-02-11	150	IPIR138	-3.013720997	-59.91031492
10150	8	1	1	2	1	1	2	1	2	1	7	1	2,0	0			0	0	0	0	0	0	0			0	0	0			7	7	28,0	28,0	2014-02-11	150	IPIR138	-3.013720997	-59.91031492
20155	2	2	1	2	1	1	2	1	5	1	3	1	1,0	0			54	6	0	0	0	0	0			2	1	0			59	57	2,0	1,9	2014-02-11	155	IPIR128	-3.017921755	-59.91486403
10155	2	1	1	2	1	1	2	1	5	1	0	0	0,0	0			8	1	0	0	0	0	0			0	0	0			8	8	32,0	32,0	2014-02-11	155	IPIR128	-3.017921755	-59.91486403
20163	8	2	1	1	1	1	2	1	4	1	15	2	3,0	0			98	10	0	0	0	0	0			11	2	0			124	113	4,1	3,8	2014-02-07	163	IPIR025	-3.015874894	-59.91144924
10163	8	1	1	1	1	1	2	1	4	1	2	1	1,0	0			3	1	0	0	0	0	0			0	0	0			5	5	20,0	20,0	2014-02-07	163	IPIR025	-3.015874894	-59.91144924
20164	2	2	1	2	1	1	2	1	4	1	1	1	1,0	0			1	1	0	0	0	0	0			1	1	0			3	2	0,1	0,1	2014-02-12	164	IPIR139	-3.009090666	-59.91323115
10164	2	1	1	2	1	1	2	1	4	1	0	0	0,0	0			1	1	0	0	0	0	0			0	0	0			1	1	4,0	4,0	2014-02-12	164	IPIR139	-3.009090666	-59.91323115
20166	4	2	1	2	4	1	1	1	2	1	0	0	0,0	0			1	1	0	0	0	0	0			0	0	0			1	1	0,0	0,0	2014-02-12	166	IPIR141	-3.004357824	-59.90795609
10166	4	1	1	2	4	2	1	1	2	2	0	0	0,0	0			0	0	0	0	0	0	0			0	0	0			0	0	0,0	0,0	2014-02-12	166	IPIR141	-3.004357824	-59.90795609
20175	5	2	1	2	1	1	2	1	2	1	1	1	1,0	0			6	1	0	0	0	0	0			1	1	0			8	7	0,3	0,2	2014-02-12	175	IPIR144	-3.011769773	-59.90401047
10175	5	1	1	2	1	1	2	1	2	1	3	1	1,0	0			0	0	0	0	0	0	0			2	1	0			5	3	20,0	12,0	2014-02-12	175	IPIR144	-3.011769773	-59.90401047
10178	6	1	1	2	1	1	2	1	3	1	0	0	0,0	0			0	0	0	0	0	0	0			1	1	0			1	0	4,0	0,0	2014-02-12	178	IPIR147	-3.010644	-59.90173956
20178	6	2	1	2	1	1	2	1	3	2	0	0	0,0	0			0	0	0	0	0	0	0			0	0	0			0	0	0,0	0,0	2014-02-12	178	IPIR147	-3.010644	-59.90173956
10180	1	1	1	2	4	1	1	1	2	2	0	0	0,0	0			0	0	0	0	0	0	0			0	0	0			0	0	0,0	0,0	2014-02-13	180	IPIR146	-3.010765538	-59.90199077
10183	3	1	1	2	4	2	1	1	2	1	1	1	1,0	0			0	0	0	0	0	0	0			0	0	0			1	1	4,0	4,0	2014-02-12	183	IPIR140	-3.004575334	-59.90767119
20183	3	2	1	2	4	1	2	1	2	1	2	1	1,0	0			1	1	0	0	0	0	0			0	0	0			3	3	0,1	0,1	2014-02-12	183	IPIR140	-3.004575334	-59.90767119
10185	2	1	1	2	4	1	1	1	3	2	0	0	0,0	0			0	0	0	0	0	0	0			0	0	0			0	0	0,0	0,0	2014-02-13	185	IPIR148	-3.010644	-59.90173956
20185	2	2	1	2	4	1	1	1	3	2	0	0	0,0	0			0	0	0	0	0	0	0			0	0	0			0	0	0,0	0,0	2014-02-13	185	IPIR148	-3.010644	-59.90173956
20186	3	2	1	2	4	1	1	1	4	1	1	1	1,0	0			9	1	0	0	0	0	0			1	1	0			11	10	0,4	0,3	2014-02-13	186	IPIR149	-3.009645045	-59.89962347
10186	3	1	1	2	4	1	1	1	4	1	0	0	0,0	0			0	0	0	0	0	0	0			1	1	0			1	0	4,0	0,0	2014-02-13	186	IPIR149	-3.009645045	-59.89962347
20187	4	2	1	2	4	1	2	1	4	1	0	0	0,0	0			0	0	0	0	0	0	0			1	1	0			1	0	0,0	0,0	2014-02-13	187	IPIR150	-3.009988787	-59.89982665
10187	4	1	1	2	4	1	2	1	4	2	0	0	0,0	0			0	0	0	0	0	0	0			0	0	0			0	0	0,0	0,0	2014-02-13	187	IPIR150	-3.009988787	-59.89982665
10190	5	1	1	1	1	1	2	1	3	1	0	0	0,0	0			1	1	0	0	0	0	0			0	0	0			1	1	4,0	4,0	2014-02-13	190	IPIR029	-3.015271565	-59.91012314
20190	5	2	1	1	1	1	2	1	3	1	0	0	0,0	0			27	3	0	0	0	0	0			1	1	0			28	27	0,9	0,9	2014-02-13	190	IPIR029	-3.015271565	-59.91012314
10193	6	1	1	1	1	1	2	1	4	2	0	0	0,0	0			0	0	0	0	0	0	0			0	0	0			0	0	0,0	0,0	2014-02-13	193	IPIR030	-3.013778832	-59.91029598
20193	6	2	1	1	1	1	2	1	4	1	0	0	0,0	0			6	1	1	1	0	1	0			0	0	0			7	6	0,2	0,2	2014-02-13	193	IPIR030	-3.013778832	-59.91029598
10198	1	1	1	1	1	1	2	1	3	1	2	1	1,0	0			1	1	0	0	0	0	0			0	0	0			3	3	12,0	12,0	2014-02-14	198	IPIR031	-3.013117164	-59.9111832
20198	1	2	1	1	1	1	2	1	3	1	1	1	1,0	0			9	1	0	0	0	0	0			0	0	0			10	10	0,3	0,3	2014-02-14	198	IPIR031	-3.013117164	-59.9111832
20201	7	2	1	1	4	1	2	1	8	1	2	1	1,0	0			11	2	0	0	0	0	0			2	1	0			15	13	0,5	0,4	2014-02-13	201	IPIR032	-3.012732351	-59.91129954
10201	7	1	1	1	4	1	2	1	8	1	2	1	1,0	0			3	1	0	0	0	0	0			0	0	0			5	5	20,0	20,0	2014-02-13	201	IPIR032	-3.012732351	-59.91129954
20207	3	2	1	1	1	1	2	1	6	1	0	0	0,0	0			14	2	0	0	0	0	0			1	1	0			15	14	0,5	0,5	2014-02-14	207	IPIR092	-3.007720476	-59.89016625
10207	3	1	1	1	1	1	2	1	6	1	1	1	1,0	0			6	1	0	0	0	0	0			13	2	0			20	7	80,0	28,0	2014-02-14	207	IPIR092	-3.007720476	-59.89016625
10208	4	1	1	1	1	1	2	1	4	1	1	1	1,0	0			1	1	0	0	0	0	0			0	0	0			2	2	8,0	8,0	2014-02-14	208	IPIR091	-3.008370828	-59.89029315
20208	4	2	1	1	1	1	2	1	4	1	3	1	1,0	0			4	1	0	0	0	0	0			0	0	0			7	7	0,2	0,2	2014-02-14	208	IPIR091	-3.008370828	-59.89029315
10213	5	1	1	2	1	1	2	1	4	1	0	0	0,0	0			3	1	0	0	0	0	0			0	0	0			3	3	12,0	12,0	2014-02-11	213	IPIR096	-3.002655543	-59.89288207
20213	5	2	1	2	1	1	2	1	4	1	5	1	1,0	0			70	7	0	0	0	0	0			0	0	0			75	75	2,5	2,5	2014-02-11	213	IPIR096	-3.002655543	-59.89288207
10220	6	1	1	2	1	1	2	1	3	1	2	1	1,0	0			4	1	1	1	1	0	0			0	0	0			7	6	28,0	24,0	2014-02-14	220	IPIR097	-3.005820299	-59.88954465
20220	6	2	1	2	1	1	2	1	3	1	1	1	1,0	0			39	4	0	0	0	0	0			0	0	0			40	40	1,3	1,3	2014-02-14	220	IPIR097	-3.005820299	-59.88954465
20222	7	2	1	2	1	1	2	1	4	1	5	1	1,0	0			65	7	0	0	0	0	0			3	1	0			73	70	2,4	2,3	2014-02-14	222	IPIR098	-3.004275095	-59.88903738
10222	7	1	1	2	1	1	2	1	4	1	1	1	1,0	0			8	1	0	0	0	0	0			2	1	0			11	9	44,0	36,0	2014-02-14	222	IPIR098	-3.004275095	-59.88903738
20224	6	2	1	2	1	1	2	1	4	1	0	0	0,0	0			8	1	0	0	0	0	0			0	0	0			8	8	0,3	0,3	2014-02-17	224	IPIR099	-3.000385556	-59.88650554
10224	6	1	1	2	1	1	2	1	4	1	0	0	0,0	0			1	1	0	0	0	0	0			0	0	0			1	1	4,0	4,0	2014-02-17	224	IPIR099	-3.000385556	-59.88650554
20225	1	2	1	2	4	1	1	1	3	2	0	0	0,0	0			0	0	0	0	0	0	0			0	0	0			0	0	0,0	0,0	2014-02-17	225	IPIR100	-3.000412714	-59.88607387
10225	1	1	1	2	4	1	1	1	3	1	7	1	2,0	0			3	1	0	0	0	0	0			0	0	0			10	10	40,0	40,0	2014-02-17	225	IPIR100	-3.000412714	-59.88607387
10235	1	1	1	2	1	1	2	1	2	1	2	1	1,0	0			1	1	0	0	0	0	0			0	0	0			3	3	12,0	12,0	2014-02-18	235	IPIR103	-3.000205513	-59.88310274
20235	1	2	1	2	1	1	2	1	2	1	12	2	3,0	0			33	4	0	0	0	0	0			1	1	0			46	45	1,5	1,5	2014-02-18	235	IPIR103	-3.000205513	-59.88310274
10240	2	1	1	2	3	1	2	1	2	1	1	1	1,0	0			0	0	0	0	0	0	0			1	1	0			2	1	8,0	4,0	2014-02-17	240	IPIR105	-2.999883145	-59.88194151
20240	2	2	1	2	3	1	2	1	2	2	0	0	0,0	0			0	0	0	0	0	0	0			0	0	0			0	0	0,0	0,0	2014-02-17	240	IPIR105	-2.999883145	-59.88194151
10247	4	1	1	2	4	1	1	1	5	1	7	1	2,0	0			2	1	0	0	0	0	0			0	0	0			9	9	36,0	36,0	2014-02-17	247	IPIR108	-3.012179062	-59.8858401
20247	4	2	1	2	4	1	1	1	5	1	1	1	1,0	0			5	1	0	0	0	0	0			1	1	0			7	6	0,2	0,2	2014-02-17	247	IPIR108	-3.012179062	-59.8858401
10251	5	1	1	2	1	1	2	1	5	1	3	1	1,0	0			2	1	0	0	0	0	0			0	0	0			5	5	20,0	20,0	2014-02-17	251	IPIR111	-3.009393588	-59.88404662
20251	5	2	1	2	1	1	2	1	5	1	0	0	0,0	0			1	1	0	0	0	0	0			2	1	0			3	1	0,1	0,0	2014-02-17	251	IPIR111	-3.009393588	-59.88404662
10257	5	1	1	2	1	1	2	1	7	1	1	1	1,0	0			0	0	0	0	0	0	0			0	0	0			1	1	4,0	4,0	2014-02-14	257	IPIR094	-3.004090441	-59.89221194
20257	5	2	1	2	1	1	2	1	7	1	5	1	1,0	0			52	6	0	0	0	0	0			3	1	0			60	57	2,0	1,9	2014-02-14	257	IPIR094	-3.004090441	-59.89221194
30257	5	3	1	2	1	1	2	1	7	1	4	1	1,0	0			47	1	0	0	0	0	0			0	0	0			51	51	1,7	1,7	2014-02-14	257	IPIR094	-3.004090441	-59.89221194
10258	2	1	1	1	1	1	2	1	6	1	6	1	2,0	0			2	1	0	0	0	0	0			0	0	0			8	8	32,0	32,0	2014-02-18	258	IPIR034	-3.009083709	-59.9132485
20258	2	2	1	1	1	1	2	1	6	1	1	1	1,0	0			24	3	0	0	0	0	0			1	1	0			26	25	0,9	0,8	2014-02-18	258	IPIR034	-3.009083709	-59.9132485
10261	3	1	1	1	1	1	2	1	3	1	2	1	1,0	0			22	3	0	0	0	0	0			0	0	0			24	24	96,0	96,0	2014-02-18	261	IPIR036	-3.01085447	-59.91126451
20261	3	2	1	1	1	1	2	1	3	1	1	1	1,0	0			10	1	0	0	0	0	0			0	0	0			11	11	0,4	0,4	2014-02-18	261	IPIR036	-3.01085447	-59.91126451
20271	5	2	1	1	1	1	2	1	4	1	2	1	1,0	0			10	1	0	0	0	0	0			1	1	0			13	12	0,4	0,4	2014-02-07	271	IPIR021	-3.017184064	-59.91369534
10271	5	1	1	1	1	1	2	1	4	1	1	1	1,0	0			1	1	0	0	0	0	0			2	1	0			4	2	16,0	8,0	2014-02-07	271	IPIR021	-3.017184064	-59.91369534
20273	4	2	1	1	1	1	1	1	4	1	23	3	5,0	0			99	10	0	0	0	0	0			0	0	0			122	122	4,1	4,1	2014-02-18	273	IPIR042	-3.006004198	-59.90646679
10273	4	1	1	1	1	1	1	1	4	1	3	1	1,0	0			3	1	0	0	0	0	0			2	1	0			8	6	32,0	24,0	2014-02-18	273	IPIR042	-3.006004198	-59.90646679
20275	6	2	1	1	4	1	1	1	2	1	20	2	4,0	0			80	8	0	0	0	0	0			0	0	0			100	100	3,3	3,3	2014-02-18	275	IPIR043	-3.004582543	-59.90766557
10275	6	1	1	1	4	1	1	1	2	1	5	1	1,0	0			1	1	0	0	0	0	0			0	0	0			6	6	24,0	24,0	2014-02-18	275	IPIR043	-3.004582543	-59.90766557
20276	10	2	1	1	4	1	1	1	4	1	0	0	0,0	0			6	1	0	0	0	0	0			0	0	0			6	6	0,2	0,2	2014-02-18	276	IPIR048	-3.018119987	-59.90468555
10276	10	1	1	1	4	1	1	1	4	2	0	0	0,0	0			0	0	0	0	0	0	0			0	0	0			0	0	0,0	0,0	2014-02-18	276	IPIR048	-3.018119987	-59.90468555
20277	7	2	1	1	1	1	1	1	5	1	0	0	0,0	0			15	2	0	0	0	0	0			1	1	0			16	15	0,5	0,5	2014-02-18	277	IPIR044	-3.009140957	-59.8984345
10277	7	1	1	1	1	1	1	1	5	2	0	0	0,0	0			0	0	0	0	0	0	0			0	0	0			0	0	0,0	0,0	2014-02-18	277	IPIR044	-3.009140957	-59.8984345
20280	8	2	1	1	1	1	2	1	6	1	3	1	1,0	0			4	1	0	0	0	0	0			1	1	0			8	7	0,3	0,2	2014-02-18	280	IPIR045	-3.004359081	-59.90795332
10280	8	1	1	1	1	1	2	1	6	1	1	1	1,0	0			1	1	0	0	0	0	0			0	0	0			2	2	8,0	8,0	2014-02-18	280	IPIR045	-3.004359081	-59.90795332
30280	8	3	1	1	1	1	2	1	6	1	2	1	1,0	0			6	1	0	0	0	0	0			0	0	0			8	8	0,3	0,3	2014-02-18	280	IPIR045	-3.004359081	-59.90795332
20286	1	2	1	1	1	2	1	1	4	1	0	0	0,0	0			9	1	1	1	0	1	0			2	1	0			12	9	0,4	0,3	2014-02-19	286	IPIR047	-3.017421188	-59.90518612
10286	1	1	1	1	1	2	1	1	4	1	0	0	0,0	0			0	0	0	0	0	0	0			3	1	0			3	0	12,0	0,0	2014-02-19	286	IPIR047	-3.017421188	-59.90518612
20299	7	2	1	1	1	1	2	1	3	1	0	0	0,0	0			4	1	0	0	0	0	0			1	1	0			5	4	0,2	0,1	2014-02-04	299	IPIR015	-3.016602108	-59.91784975
10299	7	1	1	1	1	1	2	1	3	2	0	0	0,0	0			0	0	0	0	0	0	0			0	0	0			0	0	0,0	0,0	2014-02-04	299	IPIR015	-3.016602108	-59.91784975
20300	6	2	1	1	4	1	2	1	3	1	2	1	1,0	0			192	20	0	0	0	0	0			6	1	0			200	194	6,7	6,5	2014-02-19	300	IPIR050	-3.01335739	-59.90602272
10300	6	1	1	1	4	1	2	1	2	1	3	1	1,0	0			29	3	0	0	0	0	0			4	1	0			36	32	144,0	128,0	2014-02-19	300	IPIR050	-3.01335739	-59.90602272
20303	2	2	1	2	1	1	2	1	3	1	1	1	1,0	0			1	1	0	0	0	0	0			0	0	0			2	2	0,1	0,1	2014-02-19	303	IPIR049	-3.017974813	-59.90593957
10303	2	1	1	2	1	1	2	1	3	1	2	1	1,0	0			1	1	0	0	0	0	0			0	0	0			3	3	12,0	12,0	2014-02-19	303	IPIR049	-3.017974813	-59.90593957
20304	3	2	1	2	1	1	2	1	3	2	0	0	0,0	0			0	0	0	0	0	0	0			0	0	0			0	0	0,0	0,0	2014-02-19	304	IPIR052	-3.012246788	-59.90557185
10304	3	1	1	2	1	1	2	1	3	2	0	0	0,0	0			0	0	0	0	0	0	0			0	0	0			0	0	0,0	0,0	2014-02-19	304	IPIR052	-3.012246788	-59.90557185
10306	5	1	1	2	4	1	2	1	3	1	0	0	0,0	0			2	1	0	0	0	0	0			0	0	0			2	2	8,0	8,0	2014-02-19	306	IPIR053	-3.012338569	-59.905137
20306	5	2	1	2	4	1	2	1	3	1	1	1	1,0	0			13	2	0	0	0	0	0			0	0	0			14	14	0,5	0,5	2014-02-19	306	IPIR053	-3.012338569	-59.905137
20312	4	2	1	2	1	1	2	1	2	1	0	0	0,0	0			3	1	0	0	0	0	0			0	0	0			3	3	0,1	0,1	2014-02-19	312	IPIR055	-3.011765666	-59.90401911
10312	4	1	1	2	1	1	2	1	2	1	1	1	1,0	0			2	1	0	0	0	0	0			0	0	0			3	3	12,0	12,0	2014-02-19	312	IPIR055	-3.011765666	-59.90401911
10320	2	1	1	1	1	1	2	1	3	2	0	0	0,0	0			0	0	0	0	0	0	0			0	0	0			0	0	0,0	0,0	2014-02-25	320	IPIR058	-3.009206085	-59.90307178
20320	2	2	1	1	1	1	2	1	3	1	0	0	0,0	0			1	1	1	1	0	1	0			1	1	0			3	1	0,1	0,0	2014-02-25	320	IPIR058	-3.009206085	-59.90307178
10325	3	1	1	1	4	1	1	1	3	2	0	0	0,0	0			0	0	0	0	0	0	0			0	0	0			0	0	0,0	0,0	2014-02-25	325	IPIR060	-3.007739838	-59.90253182
20325	3	2	1	1	4	1	1	1	3	1	0	0	0,0	0			0	0	3	2	1	2	0			0	0	0			3	0	0,1	0,0	2014-02-25	325	IPIR060	-3.007739838	-59.90253182
10326	6	1	1	1	1	1	2	1	4	1	0	0	0,0	0			1	1	0	0	0	0	0			0	0	0			1	1	4,0	4,0	2014-02-25	326	IPIR061	-3.007532638	-59.90250978
20326	6	2	1	1	1	1	2	1	4	2	0	0	0,0	0			0	0	0	0	0	0	0			0	0	0			0	0	0,0	0,0	2014-02-25	326	IPIR061	-3.007532638	-59.90250978
10329	5	1	1	1	1	1	2	1	5	1	0	0	0,0	0			1	1	0	0	0	0	0			0	0	0			1	1	4,0	4,0	2014-02-25	329	IPIR062	-3.006866276	-59.90239738
20329	5	2	1	1	1	1	2	1	5	1	3	1	1,0	0			18	2	0	0	0	0	0			0	0	0			21	21	0,7	0,7	2014-02-25	329	IPIR062	-3.006866276	-59.90239738
10333	4	1	1	1	4	1	2	1	4	1	0	0	0,0	0			0	0	1	1	0	1	0			1	1	0			2	0	8,0	0,0	2014-02-25	333	IPIR063	-3.004676169	-59.89947645
20333	4	2	1	1	4	1	2	1	4	1	1	1	1,0	0			4	1	0	0	0	0	0			0	0	0			5	5	0,2	0,2	2014-02-25	333	IPIR063	-3.004676169	-59.89947645
10334	8	1	1	2	4	1	2	1	3	1	7	1	2,0	0			12	2	0	0	0	0	0			8	1	0			27	19	108,0	76,0	2014-02-19	334	IPIR067	-3.004034283	-59.90337236
20334	8	2	1	2	4	1	2	1	3	1	8	1	2,0	0			44	5	1	1	1	0	0			0	0	0			53	52	1,8	1,7	2014-02-19	334	IPIR067	-3.004034283	-59.90337236
10336	1	1	1	2	1	1	2	1	2	1	2	1	1,0	0			2	1	0	0	0	0	0			0	0	0			4	4	16,0	16,0	2014-02-20	336	IPIR069	-3.008598732	-59.90281773
20336	1	2	1	2	1	1	2	1	2	1	7	1	2,0	0			40	4	0	0	0	0	0			0	0	0			47	47	1,6	1,6	2014-02-20	336	IPIR069	-3.008598732	-59.90281773
10337	2	1	1	2	4	1	1	1	2	2	0	0	0,0	0			0	0	0	0	0	0	0			0	0	0			0	0	0,0	0,0	2014-02-21	337	IPIR070	-3.004878759	-59.90351829
20337	2	2	1	2	4	1	1	1	2	1	0	0	0,0	0			94	10	0	0	0	0	0			0	0	0			94	94	3,1	3,1	2014-02-21	337	IPIR070	-3.004878759	-59.90351829
10339	2	1	1	2	4	1	1	1	1	1	0	0	0,0	0			7	1	0	0	0	0	0			0	0	0			7	7	28,0	28,0	2014-02-20	339	IPIR071	-3.01071642	-59.90199764
20339	2	2	1	2	4	1	1	1	1	1	3	1	1,0	0			47	5	0	0	0	0	0			0	0	0			50	50	1,7	1,7	2014-02-20	339	IPIR071	-3.01071642	-59.90199764
20342	3	2	1	2	4	1	1	1	3	1	10	1	2,0	0			34	4	0	0	0	0	0			0	0	0			44	44	1,5	1,5	2014-02-20	342	IPIR072	-3.010633187	-59.90173537
10342	3	1	1	2	4	1	1	1	3	1	5	1	1,0	0			5	1	0	0	0	0	0			0	0	0			10	10	40,0	40,0	2014-02-20	342	IPIR072	-3.010633187	-59.90173537
10343	7	1	1	2	1	1	2	1	3	2	0	0	0,0	0			0	0	0	0	0	0	0			0	0	0			0	0	0,0	0,0	2014-02-20	343	IPIR075	-3.00996867	-59.89995011
20343	7	2	1	2	1	1	2	1	3	1	0	0	0,0	0			0	0	0	0	0	0	0			1	1	0			1	0	0,0	0,0	2014-02-20	343	IPIR075	-3.00996867	-59.89995011
10345	6	1	1	2	4	2	1	2	4	1	0	0	0,0	0			0	0	0	0	0	0	0			1	1	0			1	0	4,0	0,0	2014-02-20	345	IPIR076	-3.009861968	-59.89915081
20345	6	2	1	2	4	2	1	1	4	1	0	0	0,0	0			2	1	0	0	0	0	0			0	0	0			2	2	0,1	0,1	2014-02-20	345	IPIR076	-3.009861968	-59.89915081
10347	7	1	1	2	6	1	2	1	2	2	0	0	0,0	0			0	0	0	0	0	0	0			0	0	0			0	0	0,0	0,0	2014-02-21	347	IPIR077	-3.009215556	-59.89851194
20347	7	2	1	2	6	1	2	1	2	1	5	1	1,0	0			7	1	6	1	0	6	0			0	0	0			18	12	0,6	0,4	2014-02-21	347	IPIR077	-3.009215556	-59.89851194
20350	5	2	1	2	1	1	1	1	5	1	0	0	0,0	0			2	1	2	1	2	0	0			2	1	0			6	2	0,2	0,1	2014-02-21	350	IPIR078	-3.00835222	-59.89726136
10350	5	1	1	2	1	1	1	1	5	2	0	0	0,0	0			0	0	0	0	0	0	0			0	0	0			0	0	0,0	0,0	2014-02-21	350	IPIR078	-3.00835222	-59.89726136
20352	6	2	1	2	1	1	1	1	5	1	0	0	0,0	0			3	1	0	0	0	0	0			1	1	0			4	3	0,1	0,1	2014-02-21	352	IPIR078	-3.00835222	-59.89726136
10352	6	1	1	2	1	1	1	1	5	2	0	0	0,0	0			0	0	0	0	0	0	0			0	0	0			0	0	0,0	0,0	2014-02-21	352	IPIR078	-3.00835222	-59.89726136
10358	8	1	1	2	4	1	1	1	1	2	0	0	0,0	0			0	0	0	0	0	0	0			0	0	0			0	0	0,0	0,0	2014-02-20	358	IPIR079	-3.008407122	-59.89709389
20358	8	2	1	2	4	1	1	1	1	1	0	0	0,0	0			1	1	0	0	0	0	0			0	0	0			1	1	0,0	0,0	2014-02-20	358	IPIR079	-3.008407122	-59.89709389
10359	4	1	1	2	4	1	1	1	3	1	0	0	0,0	0			4	1	0	0	0	0	0			0	0	0			4	4	16,0	16,0	2014-02-20	359	IPIR073	-3.01027989	-59.90116532
20359	4	2	1	2	4	1	1	1	3	1	2	1	1,0	0			12	2	0	0	0	0	0			0	0	0			14	14	0,5	0,5	2014-02-20	359	IPIR073	-3.01027989	-59.90116532
10362	9	1	1	2	4	1	1	1	2	1	0	0	0,0	0			3	1	0	0	0	0	0			0	0	0			3	3	12,0	12,0	2014-02-19	362	IPIR068	-3.007772779	-59.88992502
20362	9	2	1	2	4	1	1	1	2	1	0	0	0,0	0			56	6	1	1	0	1	0			0	0	0			57	56	1,9	1,9	2014-02-19	362	IPIR068	-3.007772779	-59.88992502
10363	1	1	1	1	1	1	2	1	5	1	0	0	0,0	0			0	0	0	0	0	0	0			1	1	0			1	0	4,0	0,0	2014-02-25	363	IPIR057	-3.009741521	-59.90311403
20363	1	2	1	1	1	1	2	1	5	1	0	0	0,0	0			4	1	0	0	0	0	0			0	0	0			4	4	0,1	0,1	2014-02-25	363	IPIR057	-3.009741521	-59.90311403
20366	5	2	1	1	4	1	1	1	3	1	11	1	3,0	0			38	4	2	1	0	2	0			5	1	0			56	49	1,9	1,6	2014-02-18	366	IPIR040	-3.010144606	-59.90690089
10366	5	1	1	1	4	1	1	1	3	1	1	1	1,0	0			1	1	0	0	0	0	0			0	0	0			2	2	8,0	8,0	2014-02-18	366	IPIR040	-3.010144606	-59.90690089
10368	5	1	1	2	4	1	2	1	5	2	0	0	0,0	0			0	0	0	0	0	0	0			0	0	0			0	0	0,0	0,0	2014-02-20	368	IPIR074	-3.010018794	-59.90053617
20368	5	2	1	2	4	1	2	1	5	1	0	0	0,0	0			7	1	0	0	0	0	0			1	1	0			8	7	0,3	0,2	2014-02-20	368	IPIR074	-3.010018794	-59.90053617
10370	3	1	1	2	4	1	2	1	5	1	6	1	2,0	0			41	5	0	0	0	0	0			2	1	0			49	47	196,0	188,0	2014-02-21	370	IPIR081	-3.008659249	-59.89560192
20370	3	2	1	2	4	1	2	1	5	1	34	4	7,0	0			566	57	3	2	1	2	0			0	0	0			603	600	20,1	20,0	2014-02-21	370	IPIR081	-3.008659249	-59.89560192
20372	4	2	1	2	4	1	2	1	4	1	6	1	2,0	0			147	15	6	1	0	6	0			2	1	0			161	153	5,4	5,1	2014-02-21	372	IPIR082	-3.009007517	-59.89428855
10372	4	1	1	2	4	1	2	1	4	1	4	1	1,0	0			3	1	0	0	0	0	0			0	0	0			7	7	28,0	28,0	2014-02-21	372	IPIR082	-3.009007517	-59.89428855
20380	1	2	1	2	1	1	2	1	5	1	0	0	0,0	0			3	1	1	1	0	1	0			3	1	0			7	3	0,2	0,1	2014-02-26	380	IPIR083	-3.009889545	-59.89389813
10380	1	1	1	2	1	1	2	1	5	1	0	0	0,0	0			1	1	1	1	0	1	0			0	0	0			2	1	8,0	4,0	2014-02-26	380	IPIR083	-3.009889545	-59.89389813
20384	8	2	1	2	1	1	2	1	3	1	1	1	1,0	0			0	0	0	0	0	0	0			0	0	0			1	1	0,0	0,0	2014-02-13	384	IPIR084	-3.010613155	-59.89435125
10384	8	1	1	2	1	1	2	1	3	1	1	1	1,0	0			0	0	0	0	0	0	0			0	0	0			1	1	4,0	4,0	2014-02-13	384	IPIR084	-3.010613155	-59.89435125
10385	7	1	1	2	1	1	2	1	3	2	0	0	0,0	0			0	0	0	0	0	0	0			0	0	0			0	0	0,0	0,0	2014-02-25	385	IPIR084	-3.010613155	-59.89435125
20385	7	2	1	2	1	1	2	1	3	1	0	0	0,0	0			1	1	0	0	0	0	0			0	0	0			1	1	0,0	0,0	2014-02-25	385	IPIR084	-3.010613155	-59.89435125
10388	9	1	1	2	1	1	2	1	1	1	0	0	0,0	0			1	1	0	0	0	0	0			0	0	0			1	1	4,0	4,0	2014-02-25	388	IPIR085	-3.011953169	-59.89514502
20388	9	2	1	2	1	1	2	1	1	1	1	1	1,0	0			6	1	0	0	0	0	0			1	1	0			8	7	0,3	0,2	2014-02-25	388	IPIR085	-3.011953169	-59.89514502
20390	8	2	1	2	1	1	2	1	4	1	1	1	1,0	0			15	2	2	1	0	2	0			2	1	0			20	16	0,7	0,5	2014-02-25	390	IPIR086	-3.012174116	-59.8952974
10390	8	1	1	2	1	1	2	1	4	1	0	0	0,0	0			1	1	0	0	0	0	0			0	0	0			1	1	4,0	4,0	2014-02-25	390	IPIR086	-3.012174116	-59.8952974
10393	10	1	1	2	1	1	2	1	4	1	4	1	1,0	0			3	1	0	0	0	0	0			0	0	0			7	7	28,0	28,0	2014-02-25	393	IPIR087	-3.012604611	-59.89538667
20393	10	2	1	2	1	1	2	1	4	1	9	1	2,0	0			38	4	0	0	0	0	0			2	1	0			49	47	1,6	1,6	2014-02-25	393	IPIR087	-3.012604611	-59.89538667
10403	1	1	1	1	4	1	1	1	4	1	2	1	1,0	0			3	1	0	0	0	0	0			0	0	0			5	5	20,0	20,0	2014-02-05	403	IPIR002	-3.02201754	-59.91638384
20403	1	2	1	1	4	1	1	1	4	1	2	1	1,0	0			9	1	0	0	0	0	0			0	0	0			11	11	0,4	0,4	2014-02-05	403	IPIR002	-3.02201754	-59.91638384
20415	3	2	1	2	4	1	1	1	2	1	0	0	0,0	0			1	1	0	0	0	0	0			0	0	0			1	1	0,0	0,0	2014-02-17	415	IPIR113	-3.01320442	-59.88795988
10415	3	1	1	2	4	1	1	1	2	2	0	0	0,0	0			0	0	0	0	0	0	0			0	0	0			0	0	0,0	0,0	2014-02-17	415	IPIR113	-3.01320442	-59.88795988
20418	2	2	1	1	4	1	1	1	3	1	37	4	8,0	1			60	6	0	0	0	0	0			0	0	0			97	97	3,2	3,2	2014-02-14	418	IPIR106	-3.01233354	-59.88956351
10418	2	1	1	1	4	1	1	1	3	1	12	2	3,0	1			3	1	0	0	0	0	0			0	0	0			15	15	60,0	60,0	2014-02-14	418	IPIR106	-3.01233354	-59.88956351
20422	7	2	1	1	4	1	1	1	2	1	0	0	0,0	0			7	1	0	0	0	0	0			0	0	0			7	7	0,2	0,2	2014-02-19	422	IPIR052	-3.012246788	-59.90557185
10422	7	1	1	1	4	1	1	1	2	2	0	0	0,0	0			0	0	0	0	0	0	0			0	0	0			0	0	0,0	0,0	2014-02-19	422	IPIR052	-3.012246788	-59.90557185
20441	1	2	2	1	1	1	2	1	4	1	3	1	1,0	1			18	2	0	0	0	0	0			2	1	0			23	21	0,8	0,7	2014-03-07	441	BRAS001	-3.014190	-59.865920
10441	1	1	2	1	1	1	2	1	4	1	4	1	1,0	0			2	1	0	0	0	0	0			0	0	0			6	6	24,0	24,0	2014-03-07	441	BRAS001	-3.014190	-59.865920
10442	2	1	2	1	4	1	2	1	3	2	0	0	0,0	0			0	0	0	0	0	0	0			0	0	0			0	0	0,0	0,0	2014-03-07	442	BRAS002	-3.016520	-59.871720
20442	2	2	2	1	4	1	2	1	3	1	0	0	0,0	0			4	1	0	0	0	0	0			0	0	0			4	4	0,1	0,1	2014-03-07	442	BRAS002	-3.016520	-59.871720
10445	3	1	2	1	1	1	2	1	3	2	0	0	0,0	0			0	0	0	0	0	0	0			0	0	0			0	0	0,0	0,0	2014-03-07	445	BRAS002	-3.016520	-59.871720
20445	3	2	2	1	1	1	2	1	3	1	0	0	0,0	0			16	2	0	0	0	0	0			2	1	0			18	16	0,6	0,5	2014-03-07	445	BRAS002	-3.016520	-59.871720
10454	4	1	2	1	1	1	2	1	4	1	0	0	0,0	0			1	1	0	0	0	0	0			0	0	0			1	1	4,0	4,0	2014-03-07	454	BRAS004	-3.015184	-59.867467
20454	4	2	2	1	1	1	2	1	4	1	6	1	2,0	0			4	1	0	0	0	0	0			1	1	0			11	10	0,4	0,3	2014-03-07	454	BRAS004	-3.015184	-59.867467
10461	4	1	2	1	1	1	1	1	4	1	0	0	0,0	0			1	1	0	0	0	0	0			0	0	0			1	1	4,0	4,0	2014-03-24	461	BRAS006	-3.015783	-59.871627
20461	4	2	2	1	1	1	1	1	4	1	0	0	0,0	0			14	2	0	0	0	0	0			1	1	0			15	14	0,5	0,5	2014-03-24	461	BRAS006	-3.015783	-59.871627
20467	2	2	2	1	1	1	2	1	5	1	3	1	1,0	0			29	3	0	0	0	0	0			2	1	0			34	32	1,1	1,1	2014-03-27	467	BRAS006	-3.015783	-59.871627
10467	2	1	2	1	1	1	2	1	5	2	0	0	0,0	0			0	0	0	0	0	0	0			0	0	0			0	0	0,0	0,0	2014-03-27	467	BRAS006	-3.015783	-59.871627
10469	3	1	2	1	1	1	2	1	5	1	1	1	1,0	0			3	1	0	0	0	0	0			1	1	0			5	4	20,0	16,0	2014-03-10	469	BRAS007	-3.014918	-59.870655
20469	3	2	2	1	1	1	2	1	5	1	2	1	1,0	0			10	1	0	0	0	0	0			0	0	0			12	12	0,4	0,4	2014-03-10	469	BRAS007	-3.014918	-59.870655
20475	1	2	2	1	1	1	2	1	5	1	1	1	1,0	0			18	2	0	0	0	0	0			0	0	0			19	19	0,6	0,6	2014-03-10	475	BRAS008	-3.014519	-59.870615
10475	1	1	2	1	1	1	2	1	5	1	0	0	0,0	0			0	0	0	0	0	0	0			2	1	0			2	0	8,0	0,0	2014-03-10	475	BRAS008	-3.014519	-59.870615
20476	2	2	2	1	1	1	2	1	5	1	1	1	1,0	0			14	2	0	0	0	0	0			1	1	0			16	15	0,5	0,5	2014-03-10	476	BRAS009	-3.016050	-59.871744
30476	2	3	2	1	1	1	2	1	5	1	6	1	2,0	0			30	3	0	0	0	0	0			0	0	0			36	36	1,2	1,2	2014-03-10	476	BRAS009	-3.016050	-59.871744
10476	2	1	2	1	1	1	2	1	5	1	0	0	0,0	0			5	1	0	0	0	0	0			0	0	0			5	5	20,0	20,0	2014-03-10	476	BRAS009	-3.016050	-59.871744
10484	4	1	2	1	1	1	2	1	4	1	1	1	1,0	0			1	1	0	0	0	0	0			0	0	0			2	2	8,0	8,0	2014-03-10	484	BRAS009	-3.016050	-59.871744
20484	4	2	2	1	1	1	2	1	4	1	1	1	1,0	0			11	2	0	0	0	0	0			0	0	0			12	12	0,4	0,4	2014-03-10	484	BRAS009	-3.016050	-59.871744
20486	5	2	2	1	1	1	2	1	3	1	1	1	1,0	0			6	1	0	0	0	0	0			4	1	0			11	7	0,4	0,2	2014-03-07	486	BRAS010	-3.015327	-59.870629
10486	5	1	2	1	1	1	2	1	3	1	1	1	1,0	0			0	0	0	0	0	0	0			0	0	0			1	1	4,0	4,0	2014-03-07	486	BRAS010	-3.015327	-59.870629
10489	6	1	2	1	1	1	2	1	3	1	3	1	1,0	0			0	0	0	0	0	0	0			0	0	0			3	3	12,0	12,0	2014-03-07	489	BRAS013	-3.017675	-59.871465
20489	6	2	2	1	1	1	2	1	3	1	10	1	2,0	0			74	8	0	0	0	0	0			5	1	0			89	84	3,0	2,8	2014-03-07	489	BRAS013	-3.017675	-59.871465
20493	7	2	2	1	1	1	2	1	3	1	0	0	0,0	0			19	2	0	0	0	0	0			2	1	0			21	19	0,7	0,6	2014-03-07	493	BRAS014	-3.018404	-59.872331
10493	7	1	2	1	1	1	2	1	3	1	2	1	1,0	0			4	1	0	0	0	0	0			0	0	0			6	6	24,0	24,0	2014-03-07	493	BRAS014	-3.018404	-59.872331
20498	1	2	2	1	1	1	2	1	5	1	0	0	0,0	0			1	1	0	0	0	0	0			2	1	0			3	1	0,1	0,0	2014-03-27	498	BRAS016	-3.018812	-59.872821
10498	1	1	2	1	1	1	2	1	5	2	0	0	0,0	0			0	0	0	0	0	0	0			0	0	0			0	0	0,0	0,0	2014-03-27	498	BRAS016	-3.018812	-59.872821
10500	5	1	2	1	2	1	2	1	3	1	0	0	0,0	0			1	1	0	0	0	0	0			0	0	0			1	1	4,0	4,0	2014-03-10	500	BRAS017	-3.020707	-59.874440
20500	5	2	2	1	2	1	2	1	3	1	0	0	0,0	0			1	1	0	0	0	0	0			1	1	0			2	1	0,1	0,0	2014-03-10	500	BRAS017	-3.020707	-59.874440
10504	5	1	2	2	1	1	2	1	3	1	1	1	1,0	0			0	0	0	0	0	0	0			0	0	0			1	1	4,0	4,0	2014-03-24	504	BRAS018	-3.021161	-59.875813
20504	5	2	2	2	1	1	2	1	3	2	0	0	0,0	0			0	0	0	0	0	0	0			0	0	0			0	0	0,0	0,0	2014-03-24	504	BRAS018	-3.021161	-59.875813
20509	1	2	2	1	1	1	2	1	7	1	1	1	1,0	0			4	1	0	0	0	0	0			2	1	0			7	5	0,2	0,2	2014-03-31	509	BRAS019	-3.022439	-59.876045
10509	1	1	2	1	1	1	2	1	7	1	0	0	0,0	0			3	1	0	0	0	0	0			7	1	0			10	3	40,0	12,0	2014-03-31	509	BRAS019	-3.022439	-59.876045
10513	6	1	2	1	1	1	2	1	3	1	0	0	0,0	0			1	1	0	0	0	0	0			0	0	0			1	1	4,0	4,0	2014-03-10	513	BRAS020	-3.021867	-59.877983
20513	6	2	2	1	1	1	2	1	3	1	1	1	1,0	0			0	0	0	0	0	0	0			1	1	0			2	1	0,1	0,0	2014-03-10	513	BRAS020	-3.021867	-59.877983
10516	9	1	2	1	1	1	2	1	2	2	0	0	0,0	0			0	0	0	0	0	0	0			0	0	0			0	0	0,0	0,0	2014-03-27	516	BRAS021	-3.022022	-59.877370
20516	9	2	2	1	1	1	2	1	2	1	0	0	0,0	0			1	1	0	0	0	0	0			1	1	0			2	1	0,1	0,0	2014-03-27	516	BRAS021	-3.022022	-59.877370
10519	8	1	2	1	1	1	2	1	5	2	0	0	0,0	0			0	0	0	0	0	0	0			0	0	0			0	0	0,0	0,0	2014-03-07	519	BRAS022	-3.021971	-59.878339
20519	8	2	2	1	1	1	2	1	5	1	0	0	0,0	0			0	0	1	1	1	0	0			6	1	0			7	0	0,2	0,0	2014-03-07	519	BRAS022	-3.021971	-59.878339
10523	7	1	2	1	1	1	2	1	3	2	0	0	0,0	0			0	0	0	0	0	0	0			0	0	0			0	0	0,0	0,0	2014-03-10	523	BRAS023	-3.023419	-59.880151
30523	7	3	2	1	1	1	2	1	3	1	0	0	0,0	0			1	1	0	0	0	0	0			0	0	0			1	1	0,0	0,0	2014-03-10	523	BRAS023	-3.023419	-59.880151
20523	7	2	2	1	1	1	2	1	3	1	0	0	0,0	0			3	1	0	0	0	0	0			0	0	0			3	3	0,1	0,1	2014-03-10	523	BRAS023	-3.023419	-59.880151
10525	1	1	2	1	1	1	2	1	3	1	2	1	1,0	0			1	1	0	0	0	0	0			0	0	0			3	3	12,0	12,0	2014-03-11	525	BRAS024	-3.023913	-59.880732
20525	1	2	2	1	1	1	2	1	3	1	2	1	1,0	0			10	1	0	0	0	0	0			0	0	0			12	12	0,4	0,4	2014-03-11	525	BRAS024	-3.023913	-59.880732
20528	1	2	2	1	1	1	2	1	5	1	4	1	1,0	0			11	2	0	0	0	0	0			1	1	0			16	15	0,5	0,5	2014-03-12	528	BRAS026	-3.023662	-59.881770
10528	1	1	2	1	1	1	2	1	5	1	13	2	3,0	0			6	1	1	1	0	1	0			0	0	0			20	19	80,0	76,0	2014-03-12	528	BRAS026	-3.023662	-59.881770
10530	2	1	2	1	1	1	2	1	4	1	2	1	1,0	0			2	1	0	0	0	0	0			0	0	0			4	4	16,0	16,0	2014-03-11	530	BRAS027	-3.024139074	-59.88107666
20530	2	2	2	1	1	1	2	1	4	1	0	0	0,0	0			1	1	0	0	0	0	0			0	0	0			1	1	0,0	0,0	2014-03-11	530	BRAS027	-3.024139074	-59.88107666
10538	3	1	2	2	4	1	2	1	4	1	3	1	1,0	0			4	1	0	0	0	0	0			2	1	0			9	7	36,0	28,0	2014-03-24	538	BRAS030	-3.013607	-59.846572
20538	3	2	2	2	4	1	2	1	4	1	1	1	1,0	0			24	3	0	0	0	0	0			0	0	0			25	25	0,8	0,8	2014-03-24	538	BRAS030	-3.013607	-59.846572
20539	6	2	2	2	4	1	2	1	4	1	0	0	0,0	0			45	5	2	1	0	2	0			3	1	0			50	45	1,7	1,5	2014-03-24	539	BRAS031	-3.016104	-59.858850
10539	6	1	2	2	4	1	2	1	4	2	0	0	0,0	0			0	0	0	0	0	0	0			0	0	0			0	0	0,0	0,0	2014-03-24	539	BRAS031	-3.016104	-59.858850
20540	7	2	2	2	4	1	2	1	1	1	2	1	1,0	0			17	2	0	0	0	0	0			0	0	0			19	19	0,6	0,6	2014-03-24	540	BRAS032	-3.016342	-59.859113
10540	7	1	2	2	4	1	2	1	1	1	0	0	0,0	0			1	1	0	0	0	0	0			0	0	0			1	1	4,0	4,0	2014-03-24	540	BRAS032	-3.016342	-59.859113
10542	10	1	2	2	1	1	1	1	1	2	0	0	0,0	0			0	0	0	0	0	0	0			0	0	0			0	0	0,0	0,0	2014-03-25	542	BRAS034	-3.007219	-59.856098
20542	10	2	2	2	1	1	1	1	1	2	0	0	0,0	0			0	0	0	0	0	0	0			0	0	0			0	0	0,0	0,0	2014-03-25	542	BRAS034	-3.007219	-59.856098
10548	7	1	2	2	4	1	1	1	3	2	0	0	0,0	0			0	0	0	0	0	0	0			0	0	0			0	0	0,0	0,0	2014-03-18	548	BRAS036	-3.001654	-59.855069
20548	7	2	2	2	4	1	1	1	3	1	0	0	0,0	0			0	0	0	0	0	0	0			1	1	0			1	0	0,0	0,0	2014-03-18	548	BRAS036	-3.001654	-59.855069
20558	1	2	2	2	1	1	2	1	3	2	0	0	0,0	0			0	0	0	0	0	0	0			0	0	0			0	0	0,0	0,0	2014-03-19	558	BRAS038	-3.001399	-59.861455
10558	1	1	2	2	1	1	2	1	3	2	0	0	0,0	0			0	0	0	0	0	0	0			0	0	0			0	0	0,0	0,0	2014-03-19	558	BRAS038	-3.001399	-59.861455
20562	2	2	2	2	4	2	1	1	2	2	0	0	0,0	0			0	0	0	0	0	0	0			0	0	0			0	0	0,0	0,0	2014-03-19	562	BRAS039	-3.000074	-59.860848
10562	2	1	2	2	4	2	1	1	2	2	0	0	0,0	0			0	0	0	0	0	0	0			0	0	0			0	0	0,0	0,0	2014-03-19	562	BRAS039	-3.000074	-59.860848
30572	8	3	2	2	1	1	2	1	5	1	10	1	2,0	0			84	9	0	0	0	0	0			6	1	0			100	94	3,3	3,1	2014-03-19	572	BRAS042	-3.004234	-59.863867
20572	8	2	2	2	1	1	2	1	5	1	0	0	0,0	0			25	3	1	1	1	0	0			2	1	0			28	25	0,9	0,8	2014-03-19	572	BRAS042	-3.004234	-59.863867
10572	8	1	2	2	1	1	2	1	5	1	0	0	0,0	0			1	1	0	0	0	0	0			0	0	0			1	1	4,0	4,0	2014-03-19	572	BRAS042	-3.004234	-59.863867
10573	3	1	2	2	1	1	2	1	4	1	0	0	0,0	0			0	0	0	0	0	0	0			1	1	0			1	0	4,0	0,0	2014-03-19	573	BRAS042	-3.004234	-59.863867
20573	3	2	2	2	1	1	2	1	4	2	0	0	0,0	0			0	0	0	0	0	0	0			0	0	0			0	0	0,0	0,0	2014-03-19	573	BRAS042	-3.004234	-59.863867
10588	3	1	2	2	4	1	2	1	3	1	2	1	1,0	0			2	1	0	0	0	0	0			0	0	0			4	4	16,0	16,0	2014-03-13	588	BRAS050	-3.017778	-59.873308
20588	3	2	2	2	4	1	2	1	3	1	10	1	2,0	0			15	2	0	0	0	0	0			0	0	0			25	25	0,8	0,8	2014-03-13	588	BRAS050	-3.017778	-59.873308
20592	5	2	2	2	4	1	2	1	5	2	0	0	0,0	0			0	0	0	0	0	0	0			0	0	0			0	0	0,0	0,0	2014-03-13	592	BRAS050	-3.017778	-59.873308
10592	5	1	2	2	4	1	2	1	5	1	1	1	1,0	0			4	1	0	0	0	0	0			0	0	0			5	5	20,0	20,0	2014-03-13	592	BRAS050	-3.017778	-59.873308
30606	3	3	2	2	1	1	2	1	5	1	3	1	1,0	0			135	14	0	0	0	0	0			4	1	0			142	138	4,7	4,6	2014-03-11	606	BRAS052	-3.017041	-59.873711
20606	3	2	2	2	1	1	2	1	5	1	0	0	0,0	0			7	1	0	0	0	0	0			2	1	0			9	7	0,3	0,2	2014-03-11	606	BRAS052	-3.017041	-59.873711
10606	3	1	2	2	1	1	2	1	5	1	1	1	1,0	0			3	1	0	0	0	0	0			1	1	0			5	4	20,0	16,0	2014-03-11	606	BRAS052	-3.017041	-59.873711
10608	2	1	2	2	4	1	1	1	2	1	0	0	0,0	0			0	0	0	0	0	0	0			1	1	0			1	0	4,0	0,0	2014-03-12	608	BRAS053	-3.015601	-59.873989
20608	2	2	2	2	4	1	1	1	2	1	0	0	0,0	0			8	1	0	0	0	0	0			1	1	0			9	8	0,3	0,3	2014-03-12	608	BRAS053	-3.015601	-59.873989
10621	4	1	2	2	1	1	2	1	6	2	0	0	0,0	0			0	0	0	0	0	0	0			0	0	0			0	0	0,0	0,0	2014-03-11	621	BRAS055	-3.016805	-59.873528
20621	4	2	2	2	1	1	2	1	6	1	5	1	1,0	0			4	1	0	0	0	0	0			0	0	0			9	9	0,3	0,3	2014-03-11	621	BRAS055	-3.016805	-59.873528
10630	5	1	2	2	4	2	1	1	4	1	0	0	0,0	0			3	1	0	0	0	0	0			0	0	0			3	3	12,0	12,0	2014-03-11	630	BRAS055	-3.016805	-59.873528
20630	5	2	2	2	4	2	1	1	4	1	4	1	1,0	0			11	1	0	0	0	0	0			2	1	0			17	15	0,6	0,5	2014-03-11	630	BRAS055	-3.016805	-59.873528
10632	6	1	2	2	4	1	1	1	2	2	0	0	0,0	0			0	0	0	0	0	0	0			0	0	0			0	0	0,0	0,0	2014-03-11	632	BRAS055	-3.016805	-59.873528
20632	6	2	2	2	4	1	1	1	2	1	4	1	1,0	0			10	1	0	0	0	0	0			1	1	0			15	14	0,5	0,5	2014-03-11	632	BRAS055	-3.016805	-59.873528
10634	3	1	2	2	4	1	1	1	2	2	0	0	0,0	0			0	0	0	0	0	0	0			0	0	0			0	0	0,0	0,0	2014-03-12	634	BRAS056	-3.013240	-59.874772
20634	3	2	2	2	4	1	1	1	2	1	0	0	0,0	0			7	1	0	0	0	0	0			2	1	0			9	7	0,3	0,2	2014-03-12	634	BRAS056	-3.013240	-59.874772
10640	4	1	2	2	1	1	2	1	4	1	0	0	0,0	0			3	1	0	0	0	0	0			0	0	0			3	3	12,0	12,0	2014-03-12	640	BRAS056	-3.013240	-59.874772
20640	4	2	2	2	1	1	2	1	4	1	0	0	0,0	0			12	2	1	1	1	0	0			0	0	0			13	12	0,4	0,4	2014-03-12	640	BRAS056	-3.013240	-59.874772
10641	5	1	2	2	4	1	1	1	2	2	0	0	0,0	0			0	0	0	0	0	0	0			0	0	0			0	0	0,0	0,0	2014-03-12	641	BRAS056	-3.013240	-59.874772
20641	5	2	2	2	4	1	1	1	2	1	0	0	0,0	0			3	1	1	1	0	1	0			0	0	0			4	3	0,1	0,1	2014-03-12	641	BRAS056	-3.013240	-59.874772
20642	1	2	2	2	1	1	2	1	6	1	0	0	0,0	0			8	1	0	0	0	0	0			1	1	0			9	8	0,3	0,3	2014-03-13	642	BRAS057	-3.013205	-59.873148
10642	1	1	2	2	1	1	2	1	6	2	0	0	0,0	0			0	0	0	0	0	0	0			0	0	0			0	0	0,0	0,0	2014-03-13	642	BRAS057	-3.013205	-59.873148
20648	2	2	2	2	1	1	2	1	4	1	0	0	0,0	0			1	1	0	0	0	0	0			0	0	0			1	1	0,0	0,0	2014-03-13	648	BRAS059	-3.012293	-59.874894
30648	2	3	2	2	1	1	2	1	4	1	0	0	0,0	0			2	1	0	0	0	0	0			0	0	0			2	2	0,1	0,1	2014-03-13	648	BRAS059	-3.012293	-59.874894
10648	2	1	2	2	1	1	2	1	4	1	0	0	0,0	0			1	1	0	0	0	0	0			1	1	0			2	1	8,0	4,0	2014-03-13	648	BRAS059	-3.012293	-59.874894
10653	6	1	2	2	1	1	2	1	1	2	0	0	0,0	0			0	0	0	0	0	0	0			0	0	0			0	0	0,0	0,0	2014-03-12	653	BRAS061	-3.005759	-59.876891
20653	6	2	2	2	1	1	2	1	1	1	0	0	0,0	0			0	0	1	1	0	1	0			5	1	0			6	0	0,2	0,0	2014-03-12	653	BRAS061	-3.005759	-59.876891
10660	7	1	2	2	4	1	2	1	3	2	0	0	0,0	0			0	0	0	0	0	0	0			0	0	0			0	0	0,0	0,0	2014-03-12	660	BRAS061	-3.005759	-59.876891
20660	7	2	2	2	4	1	2	1	3	2	0	0	0,0	0			0	0	0	0	0	0	0			0	0	0			0	0	0,0	0,0	2014-03-12	660	BRAS061	-3.005759	-59.876891
20673	1	2	2	2	1	1	2	1	3	1	2	1	1,0	0			6	1	0	0	0	0	0			3	1	0			11	8	0,4	0,3	2014-03-21	673	BRAS064	-3.006791	-59.853751
10673	1	1	2	2	1	1	2	1	3	1	0	0	0,0	0			1	1	0	0	0	0	0			0	0	0			1	1	4,0	4,0	2014-03-21	673	BRAS064	-3.006791	-59.853751
10675	0	1	2	2	1	1	1	1	5	2	0	0	0,0	0			0	0	0	0	0	0	0			0	0	0			0	0	0,0	0,0	2014-03-24	675	BRAS065	-3.005741	-59.854584
20675	0	2	2	2	1	1	1	1	5	1	0	0	0,0	0			1	1	0	0	0	0	0			2	1	0			3	1	0,1	0,0	2014-03-24	675	BRAS065	-3.005741	-59.854584
10676	0	1	2	2	1	1	2	1	2	1	0	0	0,0	0			1	1	0	0	0	0	0			1	1	0			2	1	8,0	4,0	2014-03-24	676	BRAS066	-3.004682	-59.854917
20676	0	2	2	2	1	1	2	1	2	1	1	1	1,0	0			4	1	0	0	0	0	0			2	1	0			7	5	0,2	0,2	2014-03-24	676	BRAS066	-3.004682	-59.854917
20678	4	2	2	2	1	1	1	1	4	1	2	1	1,0	0			17	2	1	1	0	1	0			3	1	0			23	19	0,8	0,6	2014-03-21	678	BRAS068	-3.003717	-59.854614
10678	4	1	2	2	1	1	1	1	4	1	1	1	1,0	0			0	0	0	0	0	0	0			0	0	0			1	1	4,0	4,0	2014-03-21	678	BRAS068	-3.003717	-59.854614
20682	2	2	2	2	4	1	2	1	3	1	1	1	1,0	0			11	2	0	0	0	0	0			2	1	0			14	12	0,5	0,4	2014-03-31	682	BRAS069	-3.004819	-59.854540
10682	2	1	2	2	4	1	2	1	3	2	0	0	0,0	0			0	0	0	0	0	0	0			0	0	0			0	0	0,0	0,0	2014-03-31	682	BRAS069	-3.004819	-59.854540
20685	9	2	2	2	4	1	2	1	5	1	0	0	0,0	0			1	1	0	0	0	0	0			1	1	0			2	1	0,1	0,0	2014-03-25	685	BRAS071	-3.009433	-59.850266
10685	9	1	2	2	4	1	2	1	5	1	0	0	0,0	0			1	1	0	0	0	0	0			0	0	0			1	1	4,0	4,0	2014-03-25	685	BRAS071	-3.009433	-59.850266
10688	8	1	2	2	4	1	1	1	3	2	0	0	0,0	0			0	0	0	0	0	0	0			0	0	0			0	0	0,0	0,0	2014-03-27	688	BRAS072	-3.004272	-59.849658
20688	8	2	2	2	4	1	1	1	3	1	0	0	0,0	0			6	1	0	0	0	0	0			2	1	0			8	6	0,3	0,2	2014-03-27	688	BRAS072	-3.004272	-59.849658
10693	5	1	2	2	1	1	2	1	2	2	0	0	0,0	0			0	0	0	0	0	0	0			0	0	0			0	0	0,0	0,0	2014-03-21	693	BRAS074	-3.006960	-59.853600
20693	5	2	2	2	1	1	2	1	2	1	1	1	1,0	0			14	2	0	0	0	0	0			1	1	0			16	15	0,5	0,5	2014-03-21	693	BRAS074	-3.006960	-59.853600
20695	7	2	2	2	1	1	1	1	4	1	4	1	1,0	0			15	2	0	0	0	0	0			3	1	0			22	19	0,7	0,6	2014-03-21	695	BRAS075	-3.00649	-59.8539
10695	7	1	2	2	1	1	1	1	4	1	1	1	1,0	0			0	0	0	0	0	0	0			0	0	0			1	1	4,0	4,0	2014-03-21	695	BRAS075	-3.00649	-59.8539
10697	3	1	2	2	1	1	2	1	6	2	0	0	0,0	0			0	0	0	0	0	0	0			0	0	0			0	0	0,0	0,0	2014-03-27	697	BRAS076	-3.005244	-59.849857
20697	3	2	2	1	1	1	2	1	6	1	0	0	0,0	0			0	0	0	0	0	0	0			5	1	0			5	0	0,2	0,0	2014-03-27	697	BRAS076	-3.005244	-59.849857
10700	0	1	2	2	4	1	1	1	1	2	0	0	0,0	0			0	0	0	0	0	0	0			0	0	0			0	0	0,0	0,0	2014-03-24	700	BRAS078	-2.996300	-59.844969
20700	0	2	2	2	4	1	1	1	1	1	1	1	1,0	0			0	0	0	0	0	0	0			1	1	0			2	1	0,1	0,0	2014-03-24	700	BRAS078	-2.996300	-59.844969
20701	8	2	2	2	1	1	2	1	3	1	7	1	2,0	0			63	7	0	0	0	0	0			1	1	0			71	70	2,4	2,3	2014-03-21	701	BRAS079	-2.991237	-59.842914
10701	8	1	2	2	1	1	2	1	3	1	0	0	0,0	0			1	1	0	0	0	0	0			1	1	0			2	1	8,0	4,0	2014-03-21	701	BRAS079	-2.991237	-59.842914
10704	0	1	2	2	1	1	2	1	4	2	0	0	0,0	0			0	0	0	0	0	0	0			0	0	0			0	0	0,0	0,0	2014-03-24	704	BRAS080	-2.991460	-59.842403
20707	6	2	2	2	1	1	1	1	4	1	3	1	1,0	0			20	2	1	1	0	1	0			0	0	0			24	23	0,8	0,8	2014-03-21	707	BRAS082	-2.992031	-59.842724
10707	6	1	2	2	1	1	1	1	4	1	2	1	1,0	0			1	1	0	0	0	0	0			0	0	0			3	3	12,0	12,0	2014-03-21	707	BRAS082	-2.992031	-59.842724
20716	5	2	2	2	1	1	2	1	3	1	2	1	1,0	0			3	1	2	1	0	2	0			5	1	0			12	5	0,4	0,2	2014-03-27	716	BRAS085	-2.999970	-59.842947
10716	5	1	2	2	1	1	2	1	3	1	1	1	1,0	0			0	0	0	0	0	0	0			4	1	0			5	1	20,0	4,0	2014-03-27	716	BRAS085	-2.999970	-59.842947
10722	6	1	2	2	1	1	2	1	3	2	0	0	0,0	0			0	0	0	0	0	0	0			0	0	0			0	0	0,0	0,0	2014-03-27	722	BRAS086	-2.994331	-59.842581
20722	6	2	2	2	1	1	2	1	3	2	0	0	0,0	0			0	0	0	0	0	0	0			0	0	0			0	0	0,0	0,0	2014-03-27	722	BRAS086	-2.994331	-59.842581
20725	2	2	2	2	4	1	2	1	4	1	1	1	1,0	0			94	10	2	1	0	2	0			5	1	0			102	95	3,4	3,2	2014-03-21	725	BRAS088	-2.995589	-59.827425
10725	2	1	2	2	4	1	2	1	4	1	2	1	1,0	0			2	1	0	0	0	0	0			1	1	0			5	4	20,0	16,0	2014-03-21	725	BRAS088	-2.995589	-59.827425
10727	3	1	2	2	4	1	1	1	1	1	3	1	1,0	0			0	0	0	0	0	0	0			1	1	0			4	3	16,0	12,0	2014-03-21	727	BRAS089	-2.995368	-59.827370
20727	3	2	2	2	4	1	1	1	1	1	2	1	1,0	0			258	26	0	0	0	0	0			10	1	0			270	260	9,0	8,7	2014-03-21	727	BRAS089	-2.995368	-59.827370
10729	9	1	2	2	1	1	2	1	3	1	1	1	1,0	0			2	1	0	0	0	0	0			0	0	0			3	3	12,0	12,0	2014-03-21	729	BRAS090	-2.994686	-59.827377
20729	9	2	2	2	1	1	2	1	3	1	49	5	10,0	1			379	38	0	0	0	0	0			7	1	0			435	428	14,5	14,3	2014-03-21	729	BRAS090	-2.994686	-59.827377
10730	1	1	2	2	1	1	2	1	4	1	0	0	0,0	0			1	1	0	0	0	0	0			3	1	0			4	1	16,0	4,0	2014-03-24	730	BRAS091	-3.000582	-59.842876
20730	1	2	2	2	1	1	2	1	4	1	0	0	0,0	0			22	3	0	0	0	0	0			1	1	0			23	22	0,8	0,7	2014-03-24	730	BRAS091	-3.000582	-59.842876
10733	7	1	2	2	4	1	2	1	3	1	1	1	1,0	0			0	0	0	0	0	0	0			0	0	0			1	1	4,0	4,0	2014-03-25	733	BRAS092	-3.009959	-59.849828
20733	7	2	2	2	4	1	2	1	3	2	0	0	0,0	0			0	0	0	0	0	0	0			0	0	0			0	0	0,0	0,0	2014-03-25	733	BRAS092	-3.009959	-59.849828
20740	1	2	2	2	1	1	2	1	8	1	0	0	0,0	0			1	1	0	0	0	0	0			0	0	0			1	1	0,0	0,0	2014-03-18	740	BRAS094	-3.014379	-59.859269
10740	1	1	2	2	1	1	2	1	8	2	0	0	0,0	0			0	0	0	0	0	0	0			0	0	0			0	0	0,0	0,0	2014-03-18	740	BRAS094	-3.014379	-59.859269
30740	1	3	2	2	1	1	2	1	8	2	0	0	0,0	0			0	0	0	0	0	0	0			0	0	0			0	0	0,0	0,0	2014-03-18	740	BRAS094	-3.014379	-59.859269
10742	2	1	2	2	4	1	2	1	2	1	0	0	0,0	0			0	0	0	0	0	0	0			1	1	0			1	0	4,0	0,0	2014-03-18	742	BRAS095	-3.014109	-59.859138
20742	2	2	2	2	4	1	2	1	2	1	1	1	1,0	0			2	1	0	0	0	0	0			0	0	0			3	3	0,1	0,1	2014-03-18	742	BRAS095	-3.014109	-59.859138
10744	6	1	2	1	4	1	1	1	3	1	1	1	1,0	0			0	0	0	0	0	0	0			0	0	0			1	1	4,0	4,0	2014-03-14	744	BRAS095	-3.014109	-59.859138
20744	6	2	2	1	4	1	1	1	3	1	4	1	1,0	0			46	5	0	0	0	0	0			0	0	0			50	50	1,7	1,7	2014-03-14	744	BRAS095	-3.014109	-59.859138
20745	3	2	2	2	1	1	2	1	6	1	3	1	1,0	0			38	4	0	0	0	0	0			0	0	0			41	41	1,4	1,4	2014-03-18	745	BRAS096	-3.012460	-59.859790
10745	3	1	2	2	1	1	2	1	6	2	0	0	0,0	0			0	0	0	0	0	0	0			0	0	0			0	0	0,0	0,0	2014-03-18	745	BRAS096	-3.012460	-59.859790
10750	4	1	2	2	4	1	2	1	3	2	0	0	0,0	0			0	0	0	0	0	0	0			0	0	0			0	0	0,0	0,0	2014-03-18	750	BRAS098	-3.010355	-59.858908
20750	4	2	2	2	4	1	2	1	3	1	1	1	1,0	0			14	2	0	0	0	0	0			1	1	0			16	15	0,5	0,5	2014-03-18	750	BRAS098	-3.010355	-59.858908
10754	5	1	2	2	1	1	2	1	3	1	5	1	1,0	0			5	1	0	0	0	0	0			0	0	0			10	10	40,0	40,0	2014-03-18	754	BRAS099	-3.009438	-59.857509
20754	5	2	2	2	1	1	2	1	3	1	93	10	19,0	0			79	8	0	0	0	0	0			0	0	0			172	172	5,7	5,7	2014-03-18	754	BRAS099	-3.009438	-59.857509
10761	4	1	2	2	1	1	2	1	2	1	1	1	1,0	0			2	1	0	0	0	0	0			0	0	0			3	3	12,0	12,0	2014-03-19	761	BRAS101	-3.016241	-59.844837
20761	4	2	2	2	1	1	2	1	2	1	1	1	1,0	0			10	1	0	0	0	0	0			2	1	0			13	11	0,4	0,4	2014-03-19	761	BRAS101	-3.016241	-59.844837
10762	6	1	2	2	4	1	1	1	1	1	0	0	0,0	0			0	0	0	0	0	0	0			1	1	0			1	0	4,0	0,0	2014-03-19	762	BRAS101	-3.016241	-59.844837
20762	6	2	2	2	4	1	1	1	1	1	0	0	0,0	0			12	2	0	0	0	0	0			1	1	0			13	12	0,4	0,4	2014-03-19	762	BRAS101	-3.016241	-59.844837
10766	2	1	2	1	4	1	1	1	3	2	0	0	0,0	0			0	0	0	0	0	0	0			0	0	0			0	0	0,0	0,0	2014-03-24	766	BRAS103	-3.014019	-59.846596
20766	2	2	2	1	4	1	1	1	3	1	0	0	0,0	0			2	1	0	0	0	0	0			0	0	0			2	2	0,1	0,1	2014-03-24	766	BRAS103	-3.014019	-59.846596
10771	1	1	2	1	4	1	2	1	1	1	0	0	0,0	0			1	1	0	0	0	0	0			0	0	0			1	1	4,0	4,0	2014-03-14	771	BRAS106	-3.013415	-59.847423
20771	1	2	2	1	4	1	2	1	1	1	10	1	2,0	0			102	11	0	0	0	0	0			2	1	0			114	112	3,8	3,7	2014-03-14	771	BRAS106	-3.013415	-59.847423
10778	4	1	2	1	1	1	2	1	5	2	0	0	0,0	0			0	0	0	0	0	0	0			0	0	0			0	0	0,0	0,0	2014-03-25	778	BRAS107	-3.013794	-59.849524
20778	4	2	2	1	1	1	2	1	5	1	1	1	1,0	0			9	1	0	0	0	0	0			1	1	0			11	10	0,4	0,3	2014-03-25	778	BRAS107	-3.013794	-59.849524
10784	6	1	2	1	4	1	1	1	4	1	0	0	0,0	0			0	0	0	0	0	0	0			1	1	0			1	0	4,0	0,0	2014-03-25	784	BRAS108	-3.013862	-59.853193
20784	6	2	2	1	4	1	2	1	4	1	0	0	0,0	0			0	0	1	1	0	1	0			0	0	0			1	0	0,0	0,0	2014-03-25	784	BRAS108	-3.013862	-59.853193
20788	2	2	2	1	1	1	2	1	5	1	1	1	1,0	0			13	2	0	0	0	0	0			1	1	0			15	14	0,5	0,5	2014-03-14	788	BRAS109	-3.014021	-59.856604
10788	2	1	2	1	1	1	2	1	5	1	2	1	1,0	0			0	0	0	0	0	0	0			0	0	0			2	2	8,0	8,0	2014-03-14	788	BRAS109	-3.014021	-59.856604
20790	4	2	2	1	1	1	2	1	4	1	2	1	1,0	0			3	1	0	0	0	0	0			5	1	0			10	5	0,3	0,2	2014-03-27	790	BRAS110	-3.013681	-59.853810
10790	4	1	2	1	1	1	2	1	4	1	1	1	1,0	0			0	0	0	0	0	0	0			0	0	0			1	1	4,0	4,0	2014-03-27	790	BRAS110	-3.013681	-59.853810
20796	5	2	2	1	4	1	2	1	5	1	0	0	0,0	0			5	1	0	0	0	0	0			0	0	0			5	5	0,2	0,2	2014-03-19	796	BRAS111	-3.013569	-59.855075
10796	5	1	2	1	4	1	2	1	5	2	0	0	0,0	0			0	0	0	0	0	0	0			0	0	0			0	0	0,0	0,0	2014-03-19	796	BRAS111	-3.013569	-59.855075
10799	4	1	2	1	4	1	2	1	4	2	0	0	0,0	0			0	0	0	0	0	0	0			0	0	0			0	0	0,0	0,0	2014-03-14	799	BRAS112	-3.013604	-59.855649
20799	4	2	2	1	4	1	2	1	4	1	1	1	1,0	0			1	1	0	0	0	0	0			1	1	0			3	2	0,1	0,1	2014-03-14	799	BRAS112	-3.013604	-59.855649
30801	3	3	2	1	1	1	2	1	4	1	4	1	1,0	1			63	7	0	0	0	0	0			0	0	0			67	67	2,2	2,2	2014-03-31	801	BRAS113	-3.013653	-59.854351
10801	3	1	2	1	1	1	2	1	4	2	0	0	0,0	0			0	0	0	0	0	0	0			0	0	0			0	0	0,0	0,0	2014-03-31	801	BRAS113	-3.013653	-59.854351
20801	3	2	2	1	1	1	2	1	4	1	1	1	1,0	0			1	1	0	0	0	0	0			0	0	0			2	2	0,1	0,1	2014-03-31	801	BRAS113	-3.013653	-59.854351
20802	5	2	2	1	4	1	2	1	3	1	0	0	0,0	0			3	1	0	0	0	0	0			0	0	0			3	3	0,1	0,1	2014-03-14	802	BRAS114	-3.013576	-59.854929
10802	5	1	2	1	4	1	2	1	3	2	0	0	0,0	0			0	0	0	0	0	0	0			0	0	0			0	0	0,0	0,0	2014-03-14	802	BRAS114	-3.013576	-59.854929
20803	6	2	2	1	1	1	2	1	6	1	1	1	1,0	0			13	2	0	0	0	0	0			2	1	0			16	14	0,5	0,5	2014-03-18	803	BRAS115	-3.014198	-59.856542
10803	6	1	2	1	1	1	2	1	6	1	3	1	1,0	0			1	1	0	0	0	0	0			0	0	0			4	4	16,0	16,0	2014-03-18	803	BRAS115	-3.014198	-59.856542
10815	7	1	2	1	1	1	2	1	5	1	1	1	1,0	0			0	0	0	0	0	0	0			0	0	0			1	1	4,0	4,0	2014-03-19	815	BRAS116	-3.014501	-59.857193
20815	7	2	2	1	1	1	2	1	5	1	2	1	1,0	0			101	11	1	1	0	1	0			1	1	0			105	103	3,5	3,4	2014-03-19	815	BRAS116	-3.014501	-59.857193
20817	2	2	2	1	4	1	1	1	3	1	3	1	1,0	0			7	1	0	0	0	0	0			2	1	0			12	10	0,4	0,3	2014-03-25	817	BRAS117	-3.015903	-59.860607
10817	2	1	2	1	4	1	1	1	3	1	0	0	0,0	0			1	1	0	0	0	0	0			1	1	0			2	1	8,0	4,0	2014-03-25	817	BRAS117	-3.015903	-59.860607
20820	3	2	2	1	4	1	1	1	1	1	0	0	0,0	0			1	1	0	0	0	0	0			0	0	0			1	1	0,0	0,0	2014-03-25	820	BRAS118	-3.015959	-59.861320
10820	3	1	2	1	4	1	1	1	1	2	0	0	0,0	0			0	0	0	0	0	0	0			0	0	0			0	0	0,0	0,0	2014-03-25	820	BRAS118	-3.015959	-59.861320
10828	4	1	2	1	4	1	1	1	3	1	2	1	1,0	0			2	1	0	0	0	0	0			0	0	0			4	4	16,0	16,0	2014-03-13	828	BRAS121	-3.014930	-59.857801
20828	4	2	2	1	4	1	1	1	3	1	1	1	1,0	0			19	2	0	0	0	0	0			1	1	0			21	20	0,7	0,7	2014-03-13	828	BRAS121	-3.014930	-59.857801
20837	1	2	2	1	1	1	2	1	3	1	0	0	0,0	0			2	1	0	0	0	0	0			0	0	0			2	2	0,1	0,1	2014-03-25	837	BRAS123	-3.015629	-59.860233
10837	1	1	2	1	1	1	2	1	3	1	3	1	1,0	0			0	0	0	0	0	0	0			2	1	0			5	3	20,0	12,0	2014-03-25	837	BRAS123	-3.015629	-59.860233
10838	8	1	2	1	4	1	2	1	5	2	0	0	0,0	0			0	0	0	0	0	0	0			0	0	0			0	0	0,0	0,0	2014-03-25	838	BRAS124	-3.015640	-59.860138
20838	8	2	2	1	4	1	2	1	5	1	0	0	0,0	0			4	1	0	0	0	0	0			0	0	0			4	4	0,1	0,1	2014-03-25	838	BRAS124	-3.015640	-59.860138
10841	7	1	2	1	4	1	2	1	3	2	0	0	0,0	0			0	0	0	0	0	0	0			0	0	0			0	0	0,0	0,0	2014-03-27	841	BRAS125	-3.014890	-59.864038
20841	7	2	2	1	4	1	2	1	3	1	14	2	3,0	0			82	9	0	0	0	0	0			2	1	0			98	96	3,3	3,2	2014-03-27	841	BRAS125	-3.014890	-59.864038
20846	5	2	2	1	1	1	2	1	3	1	0	0	0,0	0			0	0	0	0	0	0	0			2	1	0			2	0	0,1	0,0	2014-03-25	846	BRAS004	-3.015184	-59.867467
10846	5	1	2	1	1	1	2	1	3	2	0	0	0,0	0			0	0	0	0	0	0	0			0	0	0			0	0	0,0	0,0	2014-03-25	846	BRAS004	-3.015184	-59.867467
20855	3	2	2	1	4	1	1	1	2	1	23	3	5,0	0			105	11	0	0	0	0	0			6	1	0			134	128	4,5	4,3	2014-03-14	855	BRAS106	-3.013415	-59.847423
10855	3	1	2	1	4	1	1	1	2	1	1	1	1,0	0			0	0	0	0	0	0	0			0	0	0			1	1	4,0	4,0	2014-03-14	855	BRAS106	-3.013415	-59.847423
20907	1	2	3	2	4	1	1	1	4	1	0	0	0,0	0			0	0	0	0	0	0	0			2	1	0			2	0	0,1	0,0	2014-04-01	907	RU9	-3.048751	-59.881959
10907	1	1	3	2	4	1	1	1	4	1	0	0	0,0	0			0	0	0	0	0	0	0			16	2	0			16	0	64,0	0,0	2014-04-01	907	RU9	-3.048751	-59.881959
10912	2	1	3	2	1	1	2	1	4	1	0	0	0,0	0			0	0	0	0	0	0	0			6	1	0			6	0	24,0	0,0	2014-04-01	912	RU6	-3.050797	-59.883394
20912	2	2	3	2	1	1	2	1	4	1	1	1	1,0	0			5	1	0	0	0	0	0			8	1	0			14	6	0,5	0,2	2014-04-01	912	RU6	-3.050797	-59.883394
10917	3	1	3	2	4	1	2	1	3	1	1	1	1,0	0			1	1	0	0	0	0	0			2	1	0			4	2	16,0	8,0	2014-01-27	917	RU4	-3.052216	-59.883937
20917	3	2	3	2	4	1	2	1	3	1	4	1	1,0	0			19	2	0	0	0	0	0			2	1	0			25	23	0,8	0,8	2014-01-27	917	RU4	-3.052216	-59.883937
20920	1	2	3	2	4	1	1	1	1	1	1	1	1,0	0			3	1	0	0	0	0	0			1	1	0			5	4	0,2	0,1	2014-04-02	920	CM19	-3.040079	-59.890847
10920	1	1	3	2	4	1	1	1	1	1	1	1	1,0	0			0	0	0	0	0	0	0			0	0	0			1	1	4,0	4,0	2014-04-02	920	CM19	-3.040079	-59.890847
20921	6	2	3	2	4	1	2	1	3	2	0	0	0,0	0			0	0	0	0	0	0	0			0	0	0			0	0	0,0	0,0	2014-04-02	921	CM9	-3.045779	-59.893293
10921	6	1	3	2	4	1	2	1	3	1	0	0	0,0	0			2	1	0	0	0	0	0			1	1	0			3	2	12,0	8,0	2014-04-02	921	CM9	-3.045779	-59.893293
20930	5	2	3	2	1	1	1	1	3	1	0	0	0,0	0			15	2	0	0	0	0	0			7	1	0			22	15	0,7	0,5	2014-04-02	930	CM8	-3.045874	-59.893259
10930	5	1	3	2	1	1	1	1	3	1	0	0	0,0	0			5	1	0	0	0	0	0			7	1	0			12	5	48,0	20,0	2014-04-02	930	CM8	-3.045874	-59.893259
20935	4	2	3	2	4	1	1	1	3	1	5	1	1,0	0			16	2	0	0	0	0	0			4	1	0			25	21	0,8	0,7	2014-04-02	935	CM11	-3.045417	-59.893218
10935	4	1	3	2	4	1	1	1	3	1	1	1	1,0	0			3	1	0	0	0	0	0			6	1	0			10	4	40,0	16,0	2014-04-02	935	CM11	-3.045417	-59.893218
20936	3	2	3	2	1	1	1	1	1	1	0	0	0,0	0			3	1	0	0	0	0	0			4	1	1			7	3	0,2	0,1	2014-04-02	936	CM8	-3.045874	-59.893259
10936	3	1	3	2	1	1	1	1	1	1	0	0	0,0	0			0	0	0	0	0	0	0			5	1	1			5	0	20,0	0,0	2014-04-02	936	CM8	-3.045874	-59.893259
10937	1	1	3	2	4	1	1	1	3	1	1	1	1,0	0			3	1	0	0	0	0	0			0	0	0			4	4	16,0	16,0	2014-04-07	937	CM12	-3.045275	-59.893202
20937	1	2	3	2	4	1	1	1	3	1	0	0	0,0	0			12	2	0	0	0	0	0			1	1	0			13	12	0,4	0,4	2014-04-07	937	CM12	-3.045275	-59.893202
20939	1	2	3	2	1	1	2	1	4	1	0	0	0,0	0			8	1	0	0	0	0	0			0	0	0			8	8	0,3	0,3	2014-01-15	939	CM14	-3.044303	-59.891745
10939	1	1	3	2	1	1	2	1	4	1	3	1	1,0	0			4	1	1	1	1	0	0			0	0	0			8	7	32,0	28,0	2014-01-15	939	CM14	-3.044303	-59.891745
30939	1	3	3	2	1	1	2	1	4	1	9	1	2,0	0			6	1	0	0	0	0	0			0	0	0			15	15	0,5	0,5	2014-01-15	939	CM14	-3.044303	-59.891745
10943	7	1	3	2	1	1	2	1	1	1	0	0	0,0	0			2	1	0	0	0	0	0			0	0	0			2	2	8,0	8,0	2014-04-02	943	CM10	-3.045682	-59.893261
20943	7	2	3	2	1	1	2	1	1	1	0	0	0,0	0			13	2	0	0	0	0	0			1	1	0			14	13	0,5	0,4	2014-04-02	943	CM10	-3.045682	-59.893261
10952	1	1	3	2	1	2	1	2	2	2	0	0	0,0	0			0	0	0	0	0	0	0			0	0	0			0	0	0,0	0,0	2014-04-04	952	CM13	-3.045093	-59.892889
20952	1	2	3	2	1	2	1	2	2	1	7	1	2,0	0			33	4	0	0	0	0	0			4	1	0			44	40	1,5	1,3	2014-04-04	952	CM13	-3.045093	-59.892889
10966	2	1	3	2	4	1	2	1	3	1	10	1	2,0	0			27	3	0	0	0	0	0			22	3	0			59	37	236,0	148,0	2014-04-02	966	CM20	-3.037306	-59.892065
20966	2	2	3	2	4	1	2	1	3	1	3	1	1,0	0			17	2	0	0	0	0	0			6	1	0			26	20	0,9	0,7	2014-04-02	966	CM20	-3.037306	-59.892065
20967	2	2	3	2	4	1	1	1	2	1	0	0	0,0	0			2	1	0	0	0	0	0			3	1	0			5	2	0,2	0,1	2014-04-04	967	CM20	-3.037306	-59.892065
10967	2	1	3	2	4	1	1	1	2	2	0	0	0,0	0			0	0	0	0	0	0	0			0	0	0			0	0	0,0	0,0	2014-04-04	967	CM20	-3.037306	-59.892065
10975	3	1	3	2	1	1	2	1	3	2	0	0	0,0	0			0	0	0	0	0	0	0			0	0	0			0	0	0,0	0,0	2014-04-04	975	CM23	-3.034610	-59.890852
20975	3	2	3	2	1	1	2	1	3	1	0	0	0,0	0			4	1	0	0	0	0	0			0	0	0			4	4	0,1	0,1	2014-04-04	975	CM23	-3.034610	-59.890852
20984	4	2	3	2	4	1	1	1	3	2	0	0	0,0	0			0	0	0	0	0	0	0			0	0	0			0	0	0,0	0,0	2014-04-04	984	CM26	-3.035434	-59.892245
10984	4	1	3	2	4	1	1	1	3	1	1	1	1,0	0			0	0	0	0	0	0	0			0	0	0			1	1	4,0	4,0	2014-04-04	984	CM26	-3.035434	-59.892245
10988	6	1	3	2	1	1	2	1	4	1	0	0	0,0	0			2	1	0	0	0	0	0			1	1	0			3	2	12,0	8,0	2014-04-04	988	CM28	-3.033678	-59.892988
20988	6	2	3	2	1	1	2	1	4	1	5	1	1,0	0			28	3	0	0	0	0	0			2	1	0			35	33	1,2	1,1	2014-04-04	988	CM28	-3.033678	-59.892988
10993	5	1	3	2	4	1	1	1	3	2	0	0	0,0	0			0	0	0	0	0	0	0			0	0	0			0	0	0,0	0,0	2014-04-04	993	CM30	-3.033064	-59.893006
20993	5	2	3	2	4	1	1	1	3	1	0	0	0,0	0			16	2	0	0	0	0	0			0	0	0			16	16	0,5	0,5	2014-04-04	993	CM30	-3.033064	-59.893006
10998	3	1	3	2	1	1	2	1	4	1	2	1	1,0	0			7	1	0	0	0	0	0			0	0	0			9	9	36,0	36,0	2014-01-21	998	CM29	-3.033355	-59.892987
20998	3	2	3	2	1	1	2	1	4	1	1	1	1,0	0			4	1	0	0	0	0	0			0	0	0			5	5	0,2	0,2	2014-01-21	998	CM29	-3.033355	-59.892987
31010	2	3	3	2	4	1	2	1	4	1	0	0	0,0	0			5	1	0	0	0	0	0			0	0	0			5	5	0,2	0,2	2014-01-21	1010	CM34	-3.029899	-59.894370
11010	2	1	3	2	4	1	2	1	4	1	1	1	1,0	0			0	0	0	0	0	0	0			0	0	0			1	1	4,0	4,0	2014-01-21	1010	CM34	-3.029899	-59.894370
21010	2	2	3	2	4	1	2	1	4	1	0	0	0,0	0			3	1	0	0	0	0	0			0	0	0			3	3	0,1	0,1	2014-01-21	1010	CM34	-3.029899	-59.894370
21011	1	2	3	2	1	1	2	1	4	1	1	1	1,0	1			2	1	0	0	0	0	0			0	0	0			3	3	0,1	0,1	2014-01-21	1011	CM37	-3.029241	-59.893853
11011	1	1	3	2	1	1	2	1	4	2	0	0	0,0	0			0	0	0	0	0	0	0			0	0	0			0	0	0,0	0,0	2014-01-21	1011	CM37	-3.029241	-59.893853
31011	1	3	3	2	1	1	2	1	4	1	1	1	1,0	0			6	1	0	0	0	0	0			4	1	0			11	7	0,4	0,2	2014-01-21	1011	CM37	-3.029241	-59.893853
21014	1	2	3	2	1	1	2	1	5	1	19	2	4,0	0			68	7	0	0	0	0	0			0	0	0			87	87	2,9	2,9	2014-01-17	1014	CM38	-3.027849	-59.893369
31014	1	3	3	2	1	1	2	1	5	1	37	4	8,0	0			80	8	0	0	0	0	0			0	0	0			117	117	3,9	3,9	2014-01-17	1014	CM38	-3.027849	-59.893369
11014	1	1	3	2	1	1	2	1	5	1	1	1	1,0	0			1	1	0	0	0	0	0			0	0	0			2	2	8,0	8,0	2014-01-17	1014	CM38	-3.027849	-59.893369
21017	1	2	3	2	1	1	2	1	7	1	12	2	3,0	0			54	6	0	0	0	0	0			0	0	0			66	66	2,2	2,2	2014-01-14	1017	ES1	-3.048162	-59.893138
31017	1	3	3	2	1	1	2	1	7	1	50	5	10,0	0			470	47	13	3	3	10	0			0	0	0			533	520	17,8	17,3	2014-01-14	1017	ES1	-3.048162	-59.893138
11017	1	1	3	2	1	1	2	1	7	1	0	0	0,0	0			8	1	0	0	0	0	0			0	0	0			8	8	32,0	32,0	2014-01-14	1017	ES1	-3.048162	-59.893138
31019	4	3	3	2	1	2	1	1	3	1	1	1	1,0	0			21	3	0	0	0	0	0			0	0	0			22	22	0,7	0,7	2014-01-21	1019	CA2	-3.043248	-59.893373
11019	4	1	3	2	1	2	1	1	3	1	1	1	1,0	0			0	0	0	0	0	0	0			0	0	0			1	1	4,0	4,0	2014-01-21	1019	CA2	-3.043248	-59.893373
21020	2	2	3	2	1	1	2	1	3	1	0	0	0,0	0			8	1	0	0	0	0	0			0	0	0			8	8	0,3	0,3	2014-01-14	1020	ES3	-3.048508	-59.893078
11020	2	1	3	2	1	1	2	1	3	1	0	0	0,0	0			3	1	0	0	0	0	0			1	1	0			4	3	16,0	12,0	2014-01-14	1020	ES3	-3.048508	-59.893078
11021	3	1	3	2	4	1	2	1	3	2	0	0	0,0	0			0	0	0	0	0	0	0			0	0	0			0	0	0,0	0,0	2014-01-14	1021	ES2	-3.04906	-59.89411
21021	3	2	3	2	4	1	2	1	3	1	0	0	0,0	0			4	1	0	0	0	0	0			0	0	0			4	4	0,1	0,1	2014-01-14	1021	ES2	-3.04906	-59.89411
21022	3	2	3	2	1	1	2	1	3	1	0	0	0,0	0			6	1	0	0	0	0	0			0	0	0			6	6	0,2	0,2	2014-01-15	1022	ES12	-3.043389	-59.889383
11022	3	1	3	2	1	1	2	1	3	1	3	1	1,0	0			0	0	0	0	0	0	0			0	0	0			3	3	12,0	12,0	2014-01-15	1022	ES12	-3.043389	-59.889383
31025	2	3	3	2	1	1	2	1	6	1	10	1	2,0	0			73	8	0	0	0	0	0			0	0	0			83	83	2,8	2,8	2014-01-15	1025	ES13	-3.043733	-59.889102
11025	2	1	3	2	1	1	2	1	6	1	5	1	1,0	0			2	1	0	0	0	0	0			0	0	0			7	7	28,0	28,0	2014-01-15	1025	ES13	-3.043733	-59.889102
21025	2	2	3	2	1	1	2	1	6	1	6	1	2,0	1			88	9	0	0	0	0	0			0	0	0			94	94	3,1	3,1	2014-01-15	1025	ES13	-3.043733	-59.889102
21027	6	2	3	2	4	1	2	1	3	1	9	1	2,0	0			16	2	3	1	0	0	0			0	0	0			28	25	0,9	0,8	2014-01-15	1027	ES11	-3.043652	-59.889553
11027	6	1	3	2	4	1	2	1	3	1	1	1	1,0	0			1	1	0	0	0	0	0			0	0	0			2	2	8,0	8,0	2014-01-15	1027	ES11	-3.043652	-59.889553
31027	6	3	3	2	4	1	2	1	3	1	1	1	1,0	0			3	1	0	0	0	0	0			0	0	0			4	4	0,1	0,1	2014-01-15	1027	ES11	-3.043652	-59.889553
11027	1	1	3	2	1	1	2	1	1	1	2	1	1,0	0			5	1	0	0	0	0	0			0	0	0			7	7	28,0	28,0	2014-04-08	1027	ES11	-3.043652	-59.889553
21027	1	2	3	2	1	1	2	1	1	1	2	1	1,0	0			8	1	0	0	0	0	0			5	1	0			15	10	0,5	0,3	2014-04-08	1027	ES11	-3.043652	-59.889553
31039	7	3	3	2	4	1	2	1	5	1	0	0	0,0	0			113	12	0	0	0	0	0			0	0	0			113	113	3,8	3,8	2014-01-24	1039	ES4	-3.048097	-59.890765
11039	7	1	3	2	4	1	2	1	5	1	0	0	0,0	0			1	1	0	0	0	0	0			0	0	0			1	1	4,0	4,0	2014-01-24	1039	ES4	-3.048097	-59.890765
21039	7	2	3	2	4	1	2	1	5	1	4	1	1,0	0			32	4	0	0	0	0	0			0	0	0			36	36	1,2	1,2	2014-01-24	1039	ES4	-3.048097	-59.890765
11040	9	1	3	2	1	1	1	1	3	1	0	0	0,0	0			1	1	0	0	0	0	0			0	0	0			1	1	4,0	4,0	2014-01-15	1040	ES6	-3.046548	-59.891070
21040	9	2	3	2	1	1	1	1	3	1	3	1	1,0	0			10	1	0	0	0	0	0			0	0	0			13	13	0,4	0,4	2014-01-15	1040	ES6	-3.046548	-59.891070
21043	10	2	3	2	1	1	1	1	4	1	1	1	1,0	0			16	2	2	1	0	2	0			0	0	0			19	17	0,6	0,6	2014-01-15	1043	ES7	-3.046692	-59.891063
11043	10	1	3	2	1	1	1	1	4	2	0	0	0,0	0			0	0	0	0	0	0	0			0	0	0			0	0	0,0	0,0	2014-01-15	1043	ES7	-3.046692	-59.891063
21044	11	2	3	2	4	1	1	1	2	1	2	1	1,0	0			8	1	1	1	0	1	0			2	1	0			13	10	0,4	0,3	2014-01-15	1044	ES6	-3.046548	-59.891070
11044	11	1	3	2	4	1	1	1	2	1	2	1	1,0	0			0	0	0	0	0	0	0			0	0	0			2	2	8,0	8,0	2014-01-15	1044	ES6	-3.046548	-59.891070
21047	2	2	3	2	4	1	1	1	2	1	2	1	1,0	0			13	2	0	0	0	0	0			4	1	0			19	15	0,6	0,5	2014-04-08	1047	ES14	-3.047217	-59.891042
11047	2	1	3	2	4	1	1	1	2	1	13	2	3,0	0			5	1	0	0	0	0	0			7	1	0			25	18	100,0	72,0	2014-04-08	1047	ES14	-3.047217	-59.891042
21054	1	2	3	2	1	1	2	1	5	1	0	0	0,0	0			6	1	0	0	0	0	0			0	0	0			6	6	0,2	0,2	2014-04-09	1054	ES16	-3.046984	-59.890508
11054	1	1	3	2	1	1	2	1	5	1	0	0	0,0	0			2	1	0	0	0	0	0			2	1	0			4	2	16,0	8,0	2014-04-09	1054	ES16	-3.046984	-59.890508
31056	7	3	3	2	1	1	2	1	3	1	3	1	1,0	1			49	5	0	0	0	0	0			1	1	0			53	52	1,8	1,7	2014-01-14	1056	ES18	-3.046900	-59.889220
21056	7	2	3	2	1	1	2	1	3	1	2	1	1,0	0			20	2	0	0	0	0	0			0	0	0			22	22	0,7	0,7	2014-01-14	1056	ES18	-3.046900	-59.889220
11056	7	1	3	2	1	1	2	1	3	1	0	0	0,0	0			5	1	0	0	0	0	0			0	0	0			5	5	20,0	20,0	2014-01-14	1056	ES18	-3.046900	-59.889220
11057	6	1	3	2	4	1	2	1	3	1	6	1	2,0	0			5	1	0	0	0	0	0			0	0	0			11	11	44,0	44,0	2014-01-14	1057	ES18	-3.046900	-59.889220
21057	6	2	3	2	4	1	2	1	3	1	0	0	0,0	0			17	2	0	0	0	0	0			0	0	0			17	17	0,6	0,6	2014-01-14	1057	ES18	-3.046900	-59.889220
11061	4	1	3	2	4	1	1	1	5	1	2	1	1,0	0			0	0	0	0	0	0	0			0	0	0			2	2	8,0	8,0	2014-01-15	1061	ES20	-3.046926	-59.888801
21061	4	2	3	2	4	1	1	1	5	2	0	0	0,0	0			0	0	0	0	0	0	0			0	0	0			0	0	0,0	0,0	2014-01-15	1061	ES20	-3.046926	-59.888801
21062	8	2	3	2	1	1	2	1	5	1	0	0	0,0	0			2	1	0	0	0	0	0			0	0	0			2	2	0,1	0,1	2014-01-14	1062	ES21	-3.047126	-59.887133
11062	8	1	3	2	1	1	2	1	5	1	1	1	1,0	0			3	1	0	0	0	0	0			0	0	0			4	4	16,0	16,0	2014-01-14	1062	ES21	-3.047126	-59.887133
31062	8	3	3	2	1	1	2	1	5	1	7	1	2,0	0			24	3	2	1	0	1	0			0	0	0			33	31	1,1	1,0	2014-01-14	1062	ES21	-3.047126	-59.887133
11066	9	1	3	2	1	1	2	1	3	1	3	1	1,0	0			2	1	0	0	0	0	0			0	0	0			5	5	20,0	20,0	2014-01-14	1066	ES21	-3.047126	-59.887133
21066	9	2	3	2	1	1	2	1	3	1	0	0	0,0	0			2	1	0	0	0	0	0			0	0	0			2	2	0,1	0,1	2014-01-14	1066	ES21	-3.047126	-59.887133
11068	8	1	3	2	4	1	1	1	2	2	0	0	0,0	0			0	0	0	0	0	0	0			0	0	0			0	0	0,0	0,0	2014-01-15	1068	ES21	-3.047126	-59.887133
21068	8	2	3	2	4	1	1	1	2	1	1	1	1,0	0			2	1	0	0	0	0	0			1	1	0			4	3	0,1	0,1	2014-01-15	1068	ES21	-3.047126	-59.887133
21069	5	2	3	2	1	1	2	1	4	2	0	0	0,0	0			0	0	0	0	0	0	0			0	0	0			0	0	0,0	0,0	2014-01-15	1069	ES22	-3.046991	-59.886793
31069	5	3	3	2	1	1	2	1	4	1	2	1	1,0	1			13	2	0	0	0	0	0			0	0	0			15	15	0,5	0,5	2014-01-15	1069	ES22	-3.046991	-59.886793
11069	5	1	3	2	1	1	2	1	4	2	0	0	0,0	0			0	0	0	0	0	0	0			0	0	0			0	0	0,0	0,0	2014-01-15	1069	ES22	-3.046991	-59.886793
21087	1	2	3	2	4	1	2	1	4	2	0	0	0,0	0			0	0	0	0	0	0	0			0	0	0			0	0	0,0	0,0	2014-01-16	1087	ES24	-3.045359	-59.884850
11087	1	1	3	2	4	1	2	1	4	1	0	0	0,0	0			1	1	0	0	0	0	0			0	0	0			1	1	4,0	4,0	2014-01-16	1087	ES24	-3.045359	-59.884850
31087	1	3	3	2	4	1	2	1	4	1	3	1	1,0	0			26	3	0	0	0	0	0			0	0	0			29	29	1,0	1,0	2014-01-16	1087	ES24	-3.045359	-59.884850
11094	7	1	3	2	4	1	2	1	5	1	0	0	0,0	0			0	0	1	1	0	1	0			0	0	0			1	0	4,0	0,0	2014-01-15	1094	ES27	-3.046932	-59.879870
21094	7	2	3	2	4	1	2	1	5	1	3	1	1,0	0			77	8	0	0	0	0	0			0	0	0			80	80	2,7	2,7	2014-01-15	1094	ES27	-3.046932	-59.879870
31094	7	3	3	2	4	1	2	1	5	1	9	1	2,0	0			72	8	0	0	0	0	0			0	0	0			81	81	2,7	2,7	2014-01-15	1094	ES27	-3.046932	-59.879870
21100	2	2	3	2	1	2	1	2	2	2	0	0	0,0	0			0	0	0	0	0	0	0			0	0	0			0	0	0,0	0,0	2014-01-16	1100	ES28	-3.046551	-59.879665
11100	2	1	3	2	1	2	1	2	2	2	0	0	0,0	0			0	0	0	0	0	0	0			0	0	0			0	0	0,0	0,0	2014-01-16	1100	ES28	-3.046551	-59.879665
11101	3	1	3	2	1	2	1	1	2	1	3	1	1,0	0			0	0	0	0	0	0	0			0	0	0			3	3	12,0	12,0	2014-01-16	1101	ES26	-3.046436	-59.879962
21101	3	2	3	2	1	2	1	1	2	1	0	0	0,0	0			0	0	1	1	0	1	0			0	0	0			1	0	0,0	0,0	2014-01-16	1101	ES26	-3.046436	-59.879962
21102	4	2	3	2	4	1	1	1	2	1	1	1	1,0	0			4	1	0	0	0	0	0			0	0	0			5	5	0,2	0,2	2014-01-16	1102	ES26	-3.046436	-59.879962
11102	4	1	3	2	4	1	1	1	2	2	0	0	0,0	0			0	0	0	0	0	0	0			0	0	0			0	0	0,0	0,0	2014-01-16	1102	ES26	-3.046436	-59.879962
11103	5	1	3	2	4	1	2	1	5	1	3	1	1,0	0			12	2	1	1	1	0	0			0	0	0			16	15	64,0	60,0	2014-01-16	1103	ES32	-3.044738	-59.883954
21103	5	2	3	2	4	1	2	1	5	1	0	0	0,0	0			1	1	0	0	0	0	0			0	0	0			1	1	0,0	0,0	2014-01-16	1103	ES32	-3.044738	-59.883954
31103	5	3	3	2	4	1	2	1	5	1	5	1	1,0	0			34	4	2	1	0	2	0			0	0	0			41	39	1,4	1,3	2014-01-16	1103	ES32	-3.044738	-59.883954
21107	5	2	3	2	1	1	2	1	3	1	2	1	1,0	0			8	1	0	0	0	0	0			0	0	0			10	10	0,3	0,3	2014-01-17	1107	ES31	-3.044046	-59.884238
11107	5	1	3	2	1	1	2	1	3	1	1	1	1,0	0			2	1	0	0	0	0	0			1	1	0			4	3	16,0	12,0	2014-01-17	1107	ES31	-3.044046	-59.884238
21108	7	2	3	2	1	1	2	1	5	1	1	1	1,0	0			0	0	0	0	0	0	0			0	0	0			1	1	0,0	0,0	2014-01-20	1108	ES39	-3.040237	-59.883359
11108	7	1	3	2	1	1	2	1	5	1	0	0	0,0	0			0	0	0	0	0	0	0			1	1	0			1	0	4,0	0,0	2014-01-20	1108	ES39	-3.040237	-59.883359
21110	3	2	3	2	4	1	1	1	4	1	1	1	1,0	0			18	2	0	0	0	0	0			0	0	0			19	19	0,6	0,6	2014-01-17	1110	ES37	-3.040712	-59.884882
11110	3	1	3	2	4	1	1	1	4	2	0	0	0,0	0			0	0	0	0	0	0	0			0	0	0			0	0	0,0	0,0	2014-01-17	1110	ES37	-3.040712	-59.884882
11115	4	1	3	2	4	1	2	1	6	1	2	1	1,0	0			1	1	1	1	0	1	0			0	0	0			4	3	16,0	12,0	2014-01-17	1115	ES35	-3.041610	-59.884776
31115	4	3	3	2	4	1	2	1	6	1	172	18	35,0	0			577	58	18	3	2	16	0			0	0	0			767	749	25,6	25,0	2014-01-17	1115	ES35	-3.041610	-59.884776
21115	4	2	3	2	4	1	2	1	6	1	0	0	0,0	0			112	12	4	1	0	4	0			0	0	0			116	112	3,9	3,7	2014-01-17	1115	ES35	-3.041610	-59.884776
31124	5	3	3	2	1	1	2	1	3	1	1	1	1,0	0			4	1	17	2	0	17	1			3	1	0			25	5	0,8	0,2	2014-01-21	1124	ES40	-3.043228	-59.880425
11124	5	1	3	2	1	1	2	1	3	2	0	0	0,0	0			0	0	0	0	0	0	0			0	0	0			0	0	0,0	0,0	2014-01-21	1124	ES40	-3.043228	-59.880425
21124	5	2	3	2	1	1	2	1	3	2	0	0	0,0	0			0	0	0	0	0	0	0			0	0	0			0	0	0,0	0,0	2014-01-21	1124	ES40	-3.043228	-59.880425
21128	1	2	3	2	4	1	1	1	6	1	4	1	1,0	0			2	1	0	0	0	0	0			0	0	0			6	6	0,2	0,2	2014-01-22	1128	ES46	-3.034050	-59.882464
11128	1	1	3	2	4	1	1	1	6	2	0	0	0,0	0			0	0	0	0	0	0	0			0	0	0			0	0	0,0	0,0	2014-01-22	1128	ES46	-3.034050	-59.882464
21129	4	2	3	2	1	1	1	1	5	1	8	1	2,0	1			23	3	0	0	0	0	0			0	0	0			31	31	1,0	1,0	2014-01-20	1129	ES47	-3.033825	-59.883515
11129	4	1	3	2	1	1	1	1	5	1	5	1	1,0	1			4	1	0	0	0	0	0			0	0	0			9	9	36,0	36,0	2014-01-20	1129	ES47	-3.033825	-59.883515
11135	3	1	3	2	4	1	1	1	3	2	0	0	0,0	0			0	0	0	0	0	0	0			0	0	0			0	0	0,0	0,0	2014-01-20	1135	ES48	-3.033397	-59.884094
21135	3	2	3	2	4	1	1	1	3	1	2	1	1,0	0			22	3	0	0	0	0	0			1	1	0			25	24	0,8	0,8	2014-01-20	1135	ES48	-3.033397	-59.884094
11145	1	1	2	1	4	1	1	1	3	1	0	0	0,0	0			2	1	0	0	0	0	0			0	0	0			2	2	8,0	8,0	2014-01-20	1145	ES51	-3.030551	-59.884539
21145	1	2	2	1	4	1	1	1	3	1	2	1	1,0	0			6	1	0	0	0	0	0			0	0	0			8	8	0,3	0,3	2014-01-20	1145	ES51	-3.030551	-59.884539
21147	2	2	3	2	1	1	2	1	5	2	0	0	0,0	0			0	0	0	0	0	0	0			0	0	0			0	0	0,0	0,0	2014-01-20	1147	ES50	-3.030651	-59.882155
11147	2	1	3	2	1	1	2	1	5	1	0	0	0,0	0			1	1	0	0	0	0	0			0	0	0			1	1	4,0	4,0	2014-01-20	1147	ES50	-3.030651	-59.882155
31147	2	3	3	2	1	1	2	1	5	1	1	1	1,0	0			6	1	1	1	1	0	0			2	1	0			10	7	0,3	0,2	2014-01-20	1147	ES50	-3.030651	-59.882155
21152	5	2	3	2	1	1	1	1	2	1	15	2	3,0	0			33	4	0	0	0	0	0			2	1	0			50	48	1,7	1,6	2014-01-20	1152	ES42	-3.037847	-59.881202
11152	5	1	3	2	1	1	1	1	2	1	2	1	1,0	0			2	1	0	0	0	0	0			0	0	0			4	4	16,0	16,0	2014-01-20	1152	ES42	-3.037847	-59.881202
21154	9	2	3	2	4	1	1	1	4	1	2	1	1,0	0			19	2	0	0	0	0	0			0	0	0			21	21	0,7	0,7	2014-01-20	1154	ES52	-3.037835	-59.879430
11154	9	1	3	2	4	1	1	1	4	1	3	1	1,0	0			11	2	0	0	0	0	0			0	0	0			14	14	56,0	56,0	2014-01-20	1154	ES52	-3.037835	-59.879430
11155	8	1	3	2	1	1	2	1	5	1	6	1	2,0	0			49	5	0	0	0	0	0			2	1	0			57	55	228,0	220,0	2014-01-20	1155	ES53	-3.037286	-59.879117
21155	8	2	3	2	1	1	2	1	5	1	5	1	1,0	0			57	6	0	0	0	0	0			4	1	0			66	62	2,2	2,1	2014-01-20	1155	ES53	-3.037286	-59.879117
31165	6	3	3	2	4	1	2	1	5	1	4	1	1,0	0			9	1	0	0	0	0	0			3	1	0			16	13	0,5	0,4	2014-01-21	1165	ES54	-3.035111	-59.877958
11165	6	1	3	2	4	1	2	1	5	2	0	0	0,0	0			0	0	0	0	0	0	0			0	0	0			0	0	0,0	0,0	2014-01-21	1165	ES54	-3.035111	-59.877958
21165	6	2	3	2	4	1	2	1	5	1	0	0	0,0	0			3	1	1	1	0	0	0			0	0	0			4	3	0,1	0,1	2014-01-21	1165	ES54	-3.035111	-59.877958
31171	7	3	3	2	4	1	2	1	4	1	4	1	1,0	0			4	1	0	0	0	0	0			0	0	0			8	8	0,3	0,3	2014-01-21	1171	ES55	-3.036373	-59.877995
21171	7	2	3	2	4	1	2	1	4	1	1	1	1,0	0			19	2	0	0	0	0	0			0	0	0			20	20	0,7	0,7	2014-01-21	1171	ES55	-3.036373	-59.877995
11171	7	1	3	2	4	1	2	1	4	1	0	0	0,0	0			1	1	0	0	0	0	0			1	1	0			2	1	8,0	4,0	2014-01-21	1171	ES55	-3.036373	-59.877995
21192	4	2	3	2	1	1	2	1	7	1	1	1	1,0	0			3	1	0	0	0	0	0			0	0	0			4	4	0,1	0,1	2014-01-22	1192	ES61	-3.042113	-59.875084
31192	4	3	3	2	1	1	2	1	7	2	0	0	0,0	0			0	0	0	0	0	0	0			0	0	0			0	0	0,0	0,0	2014-01-22	1192	ES61	-3.042113	-59.875084
11192	4	1	3	2	1	1	2	1	7	2	0	0	0,0	0			0	0	0	0	0	0	0			0	0	0			0	0	0,0	0,0	2014-01-22	1192	ES61	-3.042113	-59.875084
21193	3	2	3	2	4	1	1	1	4	1	0	0	0,0	0			1	1	0	0	0	0	0			1	1	0			2	1	0,1	0,0	2014-01-22	1193	ES59	-3.041004	-59.877259
11193	3	1	3	2	4	1	1	1	4	2	0	0	0,0	0			0	0	0	0	0	0	0			0	0	0			0	0	0,0	0,0	2014-01-22	1193	ES59	-3.041004	-59.877259
21195	2	2	3	2	4	1	2	1	4	1	6	1	2,0	0			34	4	0	0	0	0	0			0	0	0			40	40	1,3	1,3	2014-01-22	1195	ES58	-3.038977	-59.879224
11195	2	1	3	2	4	1	2	1	4	1	3	1	1,0	0			4	1	0	0	0	0	0			0	0	0			7	7	28,0	28,0	2014-01-22	1195	ES58	-3.038977	-59.879224
31197	8	3	3	2	1	1	2	1	3	1	23	3	5,0	0			44	5	0	0	0	0	0			5	1	0			72	67	2,4	2,2	2014-01-24	1197	ES44	-3.035623	-59.881400
11197	8	1	3	2	1	1	2	1	3	2	0	0	0,0	0			0	0	0	0	0	0	0			0	0	0			0	0	0,0	0,0	2014-01-24	1197	ES44	-3.035623	-59.881400
21197	8	2	3	2	1	1	2	1	3	1	0	0	0,0	0			7	1	0	0	0	0	0			0	0	0			7	7	0,2	0,2	2014-01-24	1197	ES44	-3.035623	-59.881400
21198	6	2	3	2	1	1	2	1	6	1	0	0	0,0	0			1	1	0	0	0	0	0			2	1	0			3	1	0,1	0,0	2014-01-20	1198	ES41	-3.038408	-59.881577
11198	6	1	3	2	1	1	2	1	6	1	0	0	0,0	0			1	1	0	0	0	0	0			1	1	0			2	1	8,0	4,0	2014-01-20	1198	ES41	-3.038408	-59.881577
21200	8	2	3	2	1	1	2	1	6	1	0	0	0,0	0			0	0	0	0	0	0	0			1	1	0			1	0	0,0	0,0	2014-01-21	1200	ES57	-3.035227	-59.874250
11200	8	1	3	2	1	1	2	1	6	1	6	1	2,0	0			7	1	0	0	0	0	0			0	0	0			13	13	52,0	52,0	2014-01-21	1200	ES57	-3.035227	-59.874250
31200	8	3	3	2	1	1	2	1	6	1	1	1	1,0	0			3	1	0	0	0	0	0			2	1	0			6	4	0,2	0,1	2014-01-21	1200	ES57	-3.035227	-59.874250
31204	5	3	3	2	4	1	2	1	3	1	48	5	10,0	0			62	7	0	0	0	0	0			0	0	0			110	110	3,7	3,7	2014-01-14	1204	ES17	-3.046967	-59.890070
11204	5	1	3	2	4	1	2	1	3	1	1	1	1,0	0			3	1	0	0	0	0	0			0	0	0			4	4	16,0	16,0	2014-01-14	1204	ES17	-3.046967	-59.890070
21204	5	2	3	2	4	1	2	1	3	1	1	1	1,0	0			10	1	0	0	0	0	0			0	0	0			11	11	0,4	0,4	2014-01-14	1204	ES17	-3.046967	-59.890070
21205	2	2	3	2	4	1	1	1	4	1	4	1	1,0	0			49	5	0	0	0	0	0			1	1	0			54	53	1,8	1,8	2014-01-17	1205	ES38	-3.040584	-59.885283
11205	2	1	3	2	4	1	1	1	4	1	1	1	1,0	0			1	1	0	0	0	0	0			0	0	0			2	2	8,0	8,0	2014-01-17	1205	ES38	-3.040584	-59.885283
21211	2	2	3	2	4	1	2	1	5	1	29	3	6,0	0			26	3	0	0	0	0	0			0	0	0			55	55	1,8	1,8	2014-01-27	1211	RU11	-3.050723	-59.885376
11211	2	1	3	2	4	1	2	1	5	1	16	2	4,0	0			9	1	1	1	1	0	0			0	0	0			26	25	104,0	100,0	2014-01-27	1211	RU11	-3.050723	-59.885376
31217	1	3	3	2	1	1	2	1	4	1	14	2	3,0	0			16	2	0	0	0	0	0			0	0	0			30	30	1,0	1,0	2014-01-27	1217	RU10	-3.052162	-59.886490
11217	1	1	3	2	1	1	2	1	4	1	15	2	3,0	0			9	1	1	1	1	0	0			0	0	0			25	24	100,0	96,0	2014-01-27	1217	RU10	-3.052162	-59.886490
21217	1	2	3	2	1	1	2	1	4	1	3	1	1,0	0			3	1	0	0	0	0	0			0	0	0			6	6	0,2	0,2	2014-01-27	1217	RU10	-3.052162	-59.886490
11223	4	1	3	2	1	1	2	1	4	1	0	0	0,0	0			4	1	0	0	0	0	0			1	1	0			5	4	20,0	16,0	2014-04-01	1223	RU5	-3.051841	-59.883679
21223	4	2	3	2	1	1	2	1	4	1	3	1	1,0	0			12	2	0	0	0	0	0			0	0	0			15	15	0,5	0,5	2014-04-01	1223	RU5	-3.051841	-59.883679
21228	3	2	3	2	1	1	2	1	4	1	3	1	1,0	0			7	1	0	0	0	0	0			2	1	0			12	10	0,4	0,3	2014-04-01	1228	RU3	-3.053936	-59.884796
11228	3	1	3	2	1	1	2	1	4	1	20	2	4,0	1			8	1	0	0	0	0	0			13	2	0			41	28	164,0	112,0	2014-04-01	1228	RU3	-3.053936	-59.884796
31241	6	3	3	2	1	1	2	1	5	1	3	1	1,0	0			2	1	1	1	0	1	0			4	1	0			10	5	0,3	0,2	2014-01-22	1241	BE8	-3.04461	-59.89842
11241	6	1	3	2	1	1	2	1	5	2	0	0	0,0	0			0	0	0	0	0	0	0			0	0	0			0	0	0,0	0,0	2014-01-22	1241	BE8	-3.04461	-59.89842
21241	6	2	3	2	1	1	2	1	5	1	1	1	1,0	0			1	1	2	1	0	2	0			0	0	0			4	2	0,1	0,1	2014-01-22	1241	BE8	-3.04461	-59.89842
21251	3	2	3	2	1	1	2	1	6	1	7	1	2,0	0			19	2	1	1	0	1	0			9	1	0			36	26	1,2	0,9	2014-01-24	1251	BE4	-3.04783	-59.90022
31251	3	3	3	2	1	1	2	1	6	1	15	2	3,0	0			38	4	1	1	0	1	0			13	2	0			67	53	2,2	1,8	2014-01-24	1251	BE4	-3.04783	-59.90022
11251	3	1	3	2	1	1	2	1	6	1	1	1	1,0	1			1	1	0	0	0	0	0			0	0	0			2	2	8,0	8,0	2014-01-24	1251	BE4	-3.04783	-59.90022
31252	4	3	3	2	4	1	2	1	5	1	54	6	11,0	1			528	53	0	0	0	0	0			24	3	0			606	582	20,2	19,4	2014-01-24	1252	BE3	-3.04883	-59.89922
21252	4	2	3	2	4	1	2	1	5	1	9	1	2,0	0			90	9	0	0	0	0	0			1	1	0			100	99	3,3	3,3	2014-01-24	1252	BE3	-3.04883	-59.89922
11252	4	1	3	2	4	1	2	1	5	1	1	1	1,0	0			5	1	1	1	1	0	0			1	1	0			8	6	32,0	24,0	2014-01-24	1252	BE3	-3.04883	-59.89922
21255	5	2	3	2	1	1	2	1	4	1	1	1	1,0	0			0	0	0	0	0	0	0			0	0	0			1	1	0,0	0,0	2014-01-22	1255	BE2	-3.04967	-59.89914
31255	5	3	3	2	1	1	2	1	4	1	18	2	4,0	0			40	4	0	0	0	0	0			0	0	0			58	58	1,9	1,9	2014-01-22	1255	BE2	-3.04967	-59.89914
11255	5	1	3	2	1	1	2	1	4	1	1	1	1,0	0			1	1	0	0	0	0	0			0	0	0			2	2	8,0	8,0	2014-01-22	1255	BE2	-3.04967	-59.89914
11260	1	1	3	2	1	1	2	1	3	1	4	1	1,0	0			9	1	0	0	0	0	0			1	1	0			14	13	56,0	52,0	2014-01-24	1260	BE1	-3.051176	-59.899624
21260	1	2	3	2	1	1	2	1	3	1	6	1	2,0	0			90	9	0	0	0	0	0			0	0	0			96	96	3,2	3,2	2014-01-24	1260	BE1	-3.051176	-59.899624
31260	1	3	3	2	1	1	2	1	3	1	34	4	7,0	1			410	41	0	0	0	0	0			10	1	0			454	444	15,1	14,8	2014-01-24	1260	BE1	-3.051176	-59.899624
31264	2	3	3	2	1	1	2	1	3	1	47	5	10,0	0			150	15	0	0	0	0	0			9	1	0			206	197	6,9	6,6	2014-01-24	1264	BE1	-3.051176	-59.899624
21264	2	2	3	2	1	1	2	1	3	1	1	1	1,0	0			24	3	0	0	0	0	0			1	1	0			26	25	0,9	0,8	2014-01-24	1264	BE1	-3.051176	-59.899624
11264	2	1	3	2	1	1	2	1	3	1	0	0	0,0	0			1	1	0	0	0	0	0			0	0	0			1	1	4,0	4,0	2014-01-24	1264	BE1	-3.051176	-59.899624
21279	6	2	3	2	1	1	2	1	5	1	4	1	1,0	0			83	9	0	0	0	0	0			1	1	0			88	87	2,9	2,9	2014-01-24	1279	CM1	-3.052318	-59.899182
11279	6	1	3	2	1	1	2	1	5	2	0	0	0,0	0			0	0	0	0	0	0	0			0	0	0			0	0	0,0	0,0	2014-01-24	1279	CM1	-3.052318	-59.899182
11281	5	1	3	2	1	1	2	1	6	1	2	1	1,0	0			1	1	0	0	0	0	0			0	0	0			3	3	12,0	12,0	2014-01-24	1281	CM1	-3.052318	-59.899182
21281	5	2	3	2	1	1	2	1	6	1	3	1	1,0	0			22	3	0	0	0	0	0			0	0	0			25	25	0,8	0,8	2014-01-24	1281	CM1	-3.052318	-59.899182
21288	10	2	3	2	1	1	2	1	5	1	1	1	1,0	0			0	0	0	0	0	0	0			0	0	0			1	1	0,0	0,0	2014-01-14	1288	CM2	-3.049709	-59.895103
11288	10	1	3	2	1	1	2	1	5	1	1	1	1,0	0			1	1	1	1	0	1	0			0	0	0			3	2	12,0	8,0	2014-01-14	1288	CM2	-3.049709	-59.895103
31292	4	3	3	2	1	1	2	1	5	1	5	1	1,0	0			20	2	0	0	0	0	0			2	1	0			27	25	0,9	0,8	2014-01-14	1292	CM5	-3.049528	-59.894665
11292	4	1	3	2	1	1	2	1	5	1	0	0	0,0	0			2	1	0	0	0	0	0			0	0	0			2	2	8,0	8,0	2014-01-14	1292	CM5	-3.049528	-59.894665
21292	4	2	3	2	1	1	2	1	5	1	0	0	0,0	0			3	1	0	0	0	0	0			0	0	0			3	3	0,1	0,1	2014-01-14	1292	CM5	-3.049528	-59.894665
21293	4	2	3	2	4	1	2	1	3	1	0	0	0,0	0			6	1	0	0	0	0	0			0	0	0			6	6	0,2	0,2	2014-01-14	1293	CM6	-3.048579	-59.894373
31293	4	3	3	2	4	1	2	1	3	1	2	1	1,0	0			16	2	0	0	0	0	0			3	1	0			21	18	0,7	0,6	2014-01-14	1293	CM6	-3.048579	-59.894373
21300	5	2	3	2	1	1	1	1	5	1	0	0	0,0	0			12	2	0	0	0	0	0			3	1	0			15	12	0,5	0,4	2014-04-01	1300	CA5	-3.035628	-59.896586
11300	5	1	3	2	1	1	1	1	5	1	3	1	1,0	0			0	0	0	0	0	0	0			4	1	0			7	3	28,0	12,0	2014-04-01	1300	CA5	-3.035628	-59.896586
11306	2	1	3	2	4	1	1	1	1	2	0	0	0,0	0			0	0	0	0	0	0	0			0	0	0			0	0	0,0	0,0	2014-04-07	1306	CM35	-3.029895	-59.894005
21306	2	2	3	2	4	1	1	1	1	1	0	0	0,0	0			0	0	0	0	0	0	0			1	1	0			1	0	0,0	0,0	2014-04-07	1306	CM35	-3.029895	-59.894005
